# Supplementary material for: Phosphoproteomic Analysis of Thermomorphogenic Responses in Arabidopsis
Source: Front Plant Sci. 2021 Sep 16;12:753148. doi: 10.3389/fpls.2021.753148 (PMC8481946; doi:10.3389/fpls.2021.753148)
Supplement: Supplementary file 3 [file Table_3.XLSX]

## Sheet: Diff distribution
Compared sample name	Type	Up-regulated	Down-regulated
29_C/22_C	Sites	200	120
	Proteins	180	87

## Sheet: 29_Cvs22_C
Table S3. Differentially phosphorylated proteins identified by phosphoproteomics.
Protein accession	Ensembl Genomes	Position	29_C/22_C Ratio	Regulated Type	29_C/22_C P value	Amino acid	Protein description	Gene name	Localization probability	PEP	Score	Modified sequence	Charge	Mass error [ppm]	MS/MS Count	22_R1	22_R2	22_R3	29_R1	29_R2	29_R3	Subcellular localization	Biological Process	Cellular Component	Molecular Function	KEGG KO No.	KEGG Gene	KEGG pathway	IPR ID	Domain description
A0A1P8B9D5	AT5G66560	271	1.313	Up	0.0073395	S	Phototropic-responsive NPH3 family protein OS=Arabidopsis thaliana OX=3702 GN=At5g66560 PE=3 SV=1	At5g66560	0.837559	1.00095e-09	130.01	KPPS(0.077)S(0.838)S(0.077)S(0.007)T(0.001)AVSENEQR	3	0.022571	1	0.78	0.909	0.894	1.171	1.144	1.077	nucleus							IPR011333; IPR027356;	SKP1/BTB/POZ domain; NPH3 domain;
Q8W4K6	AT4G13350	141	0.711	Down	0.00133767	S	At4g13350 OS=Arabidopsis thaliana OX=3702 GN=NIG PE=1 SV=1	NIG	0.887276	6.02306e-14	154.66	S(0.001)S(0.001)S(0.117)GS(0.887)RS(0.995)PPYEDGYDR	2	0.6603	2	1.118	1.177	1.249	0.867	0.859	0.793	nucleus	GO:0046907 intracellular transport; GO:0043547 positive regulation of GTPase activity; GO:0044403 symbiosis, encompassing mutualism through parasitism; GO:0051169 nuclear transport; GO:0044764 multi-organism cellular process; GO:0043207 response to external biotic stimulus; GO:0050896 response to stimulus; GO:0051707 response to other organism; GO:0051704 multi-organism process; GO:0009607 respon…	GO:0044464 cell part; GO:0005622 intracellular; GO:0005737 cytoplasm; GO:0044424 intracellular part; GO:0005623 cell; GO:0005829 cytosol; GO:0044444 cytoplasmic part;	GO:1901265 nucleoside phosphate binding; GO:0060589 nucleoside-triphosphatase regulator activity; GO:0030695 GTPase regulator activity; GO:0016817 hydrolase activity, acting on acid anhydrides; GO:0016787 hydrolase activity; GO:0098772 molecular function regulator; GO:0097159 organic cyclic compound binding; GO:1901363 heterocyclic compound binding; GO:0016462 pyrophosphatase activity; GO:0003824…
Q9SEL6	AT5G39510	79	1.385	Up	0.0039577	S	Vesicle transport v-SNARE 11 OS=Arabidopsis thaliana OX=3702 GN=VTI11 PE=1 SV=2	VTI11	1	0.0139585	49.298	EFKS(1)DLNNFK	3	2.7668	1	0.774	0.821	0.905	1.094	1.215	1.153	Golgi apparatus	GO:0046907 intracellular transport; GO:0016043 cellular component organization; GO:0090174 organelle membrane fusion; GO:0072594 establishment of protein localization to organelle; GO:0009628 response to abiotic stimulus; GO:0009606 tropism; GO:0009629 response to gravity; GO:0044699 single-organism process; GO:0048193 Golgi vesicle transport; GO:0006623 protein targeting to vacuole; GO:0048280 v…	GO:0030658 transport vesicle membrane; GO:0016020 membrane; GO:0005783 endoplasmic reticulum; GO:0042175 nuclear outer membrane-endoplasmic reticulum membrane network; GO:0031090 organelle membrane; GO:0031410 cytoplasmic vesicle; GO:0098796 membrane protein complex; GO:0005737 cytoplasm; GO:0031982 vesicle; GO:0044433 cytoplasmic vesicle part; GO:0032991 macromolecular complex; GO:0031224 intrin…	GO:0000149 SNARE binding; GO:0005484 SNAP receptor activity; GO:0005515 protein binding; GO:0005488 binding;	K08493	VTI1; vesicle transport through interaction with t-SNAREs 1	ath04130 SNARE interactions in vesicular transport - Arabidopsis thaliana (thale cress);	IPR007705; IPR010989;	Vesicle transport v-SNARE, N-terminal; SNARE;
Q9FFV8	AT5G38640	108	0.517	Down	0.0020197	S	At5g38640 OS=Arabidopsis thaliana OX=3702 GN=MBB18.19 PE=1 SV=1	MBB18.19	0.999911	5.95974e-12	157.98	RDFPDGSTTAS(1)PGR	2	0.07195	5	1.152	1.456	1.42	0.76	0.692	0.63	cytoplasm	GO:0006518 peptide metabolic process; GO:0043043 peptide biosynthetic process; GO:0044267 cellular protein metabolic process; GO:0006807 nitrogen compound metabolic process; GO:0009058 biosynthetic process; GO:0043603 cellular amide metabolic process; GO:0044238 primary metabolic process; GO:1901566 organonitrogen compound biosynthetic process; GO:0044237 cellular metabolic process; GO:1901576 or…	GO:0044424 intracellular part; GO:0005623 cell; GO:0044464 cell part; GO:0005622 intracellular; GO:0005737 cytoplasm;	GO:0097159 organic cyclic compound binding; GO:1901363 heterocyclic compound binding; GO:0003723 RNA binding; GO:0008135 translation factor activity, RNA binding; GO:0005488 binding; GO:0003676 nucleic acid binding; GO:0003743 translation initiation factor activity;	K03680	EIF2B4; translation initiation factor eIF-2B subunit delta	ath03013 RNA transport - Arabidopsis thaliana (thale cress);
O65717	AT5G53130	41	1.368	Up	0.0076409	S	Cyclic nucleotide-gated ion channel 1 OS=Arabidopsis thaliana OX=3702 GN=CNGC1 PE=1 SV=1	CNGC1	0.818994	0.00145771	108.35	T(0.016)IS(0.819)S(0.165)ISDK	2	0.15052	1	0.78	0.827	0.91	1.051	1.217	1.176	plasma membrane	GO:0006810 transport; GO:0055085 transmembrane transport; GO:0065008 regulation of biological quality; GO:0034220 ion transmembrane transport; GO:0006811 ion transport; GO:0051179 localization; GO:0042391 regulation of membrane potential; GO:0051234 establishment of localization; GO:0065007 biological regulation;	GO:0016020 membrane; GO:0031226 intrinsic component of plasma membrane; GO:0044459 plasma membrane part; GO:0044425 membrane part; GO:0044464 cell part; GO:0071944 cell periphery; GO:0031224 intrinsic component of membrane; GO:0005887 integral component of plasma membrane; GO:0005623 cell; GO:0016021 integral component of membrane; GO:0005886 plasma membrane;	GO:0030552 cAMP binding; GO:0030551 cyclic nucleotide binding; GO:1901265 nucleoside phosphate binding; GO:0015075 ion transmembrane transporter activity; GO:0022803 passive transmembrane transporter activity; GO:0043167 ion binding; GO:0022892 substrate-specific transporter activity; GO:0005515 protein binding; GO:0000166 nucleotide binding; GO:0005516 calmodulin binding; GO:0015267 channel acti…	K05391	CNGC; cyclic nucleotide gated channel, plant	ath04626 Plant-pathogen interaction - Arabidopsis thaliana (thale cress);	IPR000595; IPR018490; IPR005821; IPR014710;	Cyclic nucleotide-binding domain; Cyclic nucleotide-binding-like; Ion transport domain; RmlC-like jelly roll fold;
Q9ZUM0	AT2G02160	251	0.755	Down	0.02022	S	Zinc finger CCCH domain-containing protein 17 OS=Arabidopsis thaliana OX=3702 GN=At2g02160 PE=1 SV=1	At2g02160	0.999999	9.14635e-12	125.91	YGSDDNNS(1)FHNGKDADDVLR	4	0.17643	3	1.055	1.257	1.137	0.938	0.889	0.778	nucleus			GO:0097159 organic cyclic compound binding; GO:1901363 heterocyclic compound binding; GO:0003677 DNA binding; GO:0003729 mRNA binding; GO:0003723 RNA binding; GO:0005488 binding; GO:0003676 nucleic acid binding; GO:0043167 ion binding; GO:0043169 cation binding; GO:0046872 metal ion binding;				IPR000571;	Zinc finger, CCCH-type;
Q9ZUM0	AT2G02160	299	0.706	Down	0.010216	S	Zinc finger CCCH domain-containing protein 17 OS=Arabidopsis thaliana OX=3702 GN=At2g02160 PE=1 SV=1	At2g02160	0.998531	5.4273e-10	132.79	GNS(0.999)EY(0.001)DPDFSAIADGDK	3	0.24107	3	1.055	1.267	1.234	0.895	0.857	0.757	nucleus			GO:0097159 organic cyclic compound binding; GO:1901363 heterocyclic compound binding; GO:0003677 DNA binding; GO:0003729 mRNA binding; GO:0003723 RNA binding; GO:0005488 binding; GO:0003676 nucleic acid binding; GO:0043167 ion binding; GO:0043169 cation binding; GO:0046872 metal ion binding;				IPR000571;	Zinc finger, CCCH-type;
Q9ZUM0	AT2G02160	293	0.722	Down	0.02318	S	Zinc finger CCCH domain-containing protein 17 OS=Arabidopsis thaliana OX=3702 GN=At2g02160 PE=1 SV=1	At2g02160	0.991811	0.00439084	50.713	S(0.992)QERGNS(0.889)EY(0.109)DPDFS(0.011)AIADGDKEALR	4	0.25938	1	1.046	1.316	1.158	0.921	0.871	0.748	nucleus			GO:0097159 organic cyclic compound binding; GO:1901363 heterocyclic compound binding; GO:0003677 DNA binding; GO:0003729 mRNA binding; GO:0003723 RNA binding; GO:0005488 binding; GO:0003676 nucleic acid binding; GO:0043167 ion binding; GO:0043169 cation binding; GO:0046872 metal ion binding;				IPR000571;	Zinc finger, CCCH-type;
O82199	AT2G19810	197	1.305	Up	0.0138986	S	Zinc finger CCCH domain-containing protein 20 OS=Arabidopsis thaliana OX=3702 GN=At2g19810 PE=2 SV=1	At2g19810	0.99599	5.45847e-12	127.4	VDSFDVLS(0.996)PT(0.004)IR	3	-0.46256	2	0.81	0.917	0.867	1.229	1.13	1.026	nucleus	GO:0050794 regulation of cellular process; GO:0010468 regulation of gene expression; GO:0006355 regulation of transcription, DNA-templated; GO:0031326 regulation of cellular biosynthetic process; GO:0006950 response to stress; GO:0080090 regulation of primary metabolic process; GO:0060255 regulation of macromolecule metabolic process; GO:0019219 regulation of nucleobase-containing compound metabo…	GO:0016020 membrane; GO:0005623 cell; GO:0044464 cell part; GO:0071944 cell periphery; GO:0005886 plasma membrane;	GO:0097159 organic cyclic compound binding; GO:1901363 heterocyclic compound binding; GO:0003677 DNA binding; GO:0005488 binding; GO:0001071 nucleic acid binding transcription factor activity; GO:0003676 nucleic acid binding; GO:0043167 ion binding; GO:0043169 cation binding; GO:0046872 metal ion binding; GO:0003700 transcription factor activity, sequence-specific DNA binding;				IPR000571;	Zinc finger, CCCH-type;
Q67YI9	AT2G43160	163	0.693	Down	0.0018022	S	Clathrin interactor EPSIN 2 OS=Arabidopsis thaliana OX=3702 GN=EPSIN2 PE=1 SV=1	EPSIN2	0.798884	4.43624e-10	127.92	S(0.201)S(0.799)APGGMYKPSGGYGDK	3	1.6365	2	1.087	1.23	1.264	0.814	0.856	0.813	nucleus	GO:0045184 establishment of protein localization; GO:0006810 transport; GO:0071702 organic substance transport; GO:0051179 localization; GO:0033036 macromolecule localization; GO:0008104 protein localization; GO:0015031 protein transport; GO:0051234 establishment of localization;	GO:0016020 membrane; GO:0097708 intracellular vesicle; GO:0043229 intracellular organelle; GO:0098588 bounding membrane of organelle; GO:0031090 organelle membrane; GO:0031410 cytoplasmic vesicle; GO:0071944 cell periphery; GO:0044446 intracellular organelle part; GO:0005737 cytoplasm; GO:0031982 vesicle; GO:0012505 endomembrane system; GO:0044424 intracellular part; GO:0005623 cell; GO:0030135 c…	GO:0030276 clathrin binding; GO:0005488 binding; GO:0005543 phospholipid binding; GO:0043167 ion binding; GO:0008289 lipid binding; GO:0005515 protein binding; GO:0043168 anion binding;	K12471	EPN; epsin	ath04144 Endocytosis - Arabidopsis thaliana (thale cress);	IPR013809; IPR008942;	ENTH domain; ENTH/VHS;
Q9SYB2	AT1G61760	24	1.313	Up	0.041459	S	Late embryogenesis abundant (LEA) hydroxyproline-rich glycoprotein family OS=Arabidopsis thaliana OX=3702 GN=At1g61760 PE=4 SV=1	At1g61760	0.995066	3.96611e-05	115.34	HHS(0.995)AS(0.005)NIVHR	3	-0.68316	6	0.741	0.838	1.003	1.08	1.104	1.205	chloroplast	GO:0050794 regulation of cellular process; GO:0044700 single organism signaling; GO:0051716 cellular response to stimulus; GO:0007165 signal transduction; GO:0050789 regulation of biological process; GO:0006950 response to stress; GO:0007154 cell communication; GO:0044699 single-organism process; GO:0006952 defense response; GO:0023052 signaling; GO:0050896 response to stimulus; GO:0009987 cellul…	GO:0016020 membrane; GO:0031226 intrinsic component of plasma membrane; GO:0044459 plasma membrane part; GO:0009506 plasmodesma; GO:0044464 cell part; GO:0071944 cell periphery; GO:0044425 membrane part; GO:0030054 cell junction; GO:0031225 anchored component of membrane; GO:0031224 intrinsic component of membrane; GO:0005623 cell; GO:0005911 cell-cell junction; GO:0016021 integral component of m…	GO:0004871 signal transducer activity;				IPR004864;	Late embryogenesis abundant protein, LEA-14;
A0A1P8ANY9	AT1G06890	334	0.611	Down	0.00133954	S	Nodulin MtN21 /EamA-like transporter family protein OS=Arabidopsis thaliana OX=3702 GN=At1g06890 PE=1 SV=1	At1g06890	0.999996	4.88322e-82	255.87	ESEKDPLIAAENGSGVLS(1)DGGGGVQQK	4	1.2707	6	1.271	1.322	1.186	0.852	0.743	0.715	plasma membrane				K15285	SLC35E3; solute carrier family 35, member E3		IPR004853;	Sugar phosphate transporter domain;
Q9LSB9	AT3G15920	50	0.573	Down	0.0170596	S	PX domain-containing protein EREX OS=Arabidopsis thaliana OX=3702 GN=EREX PE=1 SV=1	EREX	0.990712	3.81446e-29	179.5	NT(0.002)S(0.008)YS(0.991)HDGANGREPDTDSR	4	0.5195	4	1.093	1.539	1.239	0.824	0.794	0.6	nucleus	GO:0045184 establishment of protein localization; GO:0006810 transport; GO:0071702 organic substance transport; GO:0051179 localization; GO:0033036 macromolecule localization; GO:0008104 protein localization; GO:0015031 protein transport; GO:0051234 establishment of localization;	GO:0010008 endosome membrane; GO:0043229 intracellular organelle; GO:0097708 intracellular vesicle; GO:0016020 membrane; GO:0098588 bounding membrane of organelle; GO:0031410 cytoplasmic vesicle; GO:0031090 organelle membrane; GO:0005737 cytoplasm; GO:0044446 intracellular organelle part; GO:0031982 vesicle; GO:0044433 cytoplasmic vesicle part; GO:0044440 endosomal part; GO:0012505 endomembrane s…	GO:0008289 lipid binding; GO:0043168 anion binding; GO:0005488 binding; GO:0035091 phosphatidylinositol binding; GO:0005543 phospholipid binding; GO:0043167 ion binding;				IPR001683;	Phox homologous domain;
A0A1P8B9Q7	AT5G18230	52	1.361	Up	0.028559	S	Transcription regulator NOT2/NOT3/NOT5 family protein OS=Arabidopsis thaliana OX=3702 GN=MRG7.19 PE=1 SV=1	MRG7.19	0.970586	1.33211e-13	151.87	VS(0.029)AS(0.971)Y(0.001)EQSLVDAR	3	-1.4329	3	0.758	0.868	0.903	1.163	1.148	1.13	nucleus	GO:0050794 regulation of cellular process; GO:0010468 regulation of gene expression; GO:0006355 regulation of transcription, DNA-templated; GO:0031326 regulation of cellular biosynthetic process; GO:0080090 regulation of primary metabolic process; GO:0060255 regulation of macromolecule metabolic process; GO:0019219 regulation of nucleobase-containing compound metabolic process; GO:0010556 regulat…	GO:0043226 organelle; GO:0043231 intracellular membrane-bounded organelle; GO:0043229 intracellular organelle; GO:0005634 nucleus; GO:0044464 cell part; GO:0005622 intracellular; GO:0044424 intracellular part; GO:0043227 membrane-bounded organelle; GO:0005623 cell;		K12580	CNOT3, NOT3; CCR4-NOT transcription complex subunit 3	ath03018 RNA degradation - Arabidopsis thaliana (thale cress);	IPR007282; IPR007207;	NOT2/NOT3/NOT5; CCR4-Not complex component, Not N-terminal domain;
A0A1P8AP63	AT1G70180	194	1.33	Up	0.02124	S	Sterile alpha motif (SAM) domain-containing protein OS=Arabidopsis thaliana OX=3702 GN=At1g70180 PE=1 SV=1	At1g70180	1	0.00828529	61.48	EPS(1)PPRNGRR	3	0.26944	5	0.762	0.826	0.978	1.182	1.076	1.154	mitochondria
Q941L0	AT5G05170	159	0.755	Down	0.0055432	S	Cellulose synthase A catalytic subunit 3 [UDP-forming] OS=Arabidopsis thaliana OX=3702 GN=CESA3 PE=1 SV=2	CESA3	0.98038	4.32294e-18	143.45	QDT(0.001)S(0.001)GEFS(0.018)AAS(0.979)PERLS(0.973)VS(0.069)S(0.98)T(0.978)IAGGK	4	-0.21938	5	1.051	1.171	1.229	0.884	0.891	0.83	plasma membrane	GO:0044085 cellular component biogenesis; GO:0016043 cellular component organization; GO:0016051 carbohydrate biosynthetic process; GO:0000271 polysaccharide biosynthetic process; GO:0044042 glucan metabolic process; GO:0044699 single-organism process; GO:0009058 biosynthetic process; GO:0050896 response to stimulus; GO:0044237 cellular metabolic process; GO:1903047 mitotic cell cycle process; GO…	GO:0016020 membrane; GO:0031410 cytoplasmic vesicle; GO:0030054 cell junction; GO:0071944 cell periphery; GO:0031982 vesicle; GO:0005737 cytoplasm; GO:0031224 intrinsic component of membrane; GO:0044424 intracellular part; GO:0005911 cell-cell junction; GO:0005623 cell; GO:0055044 symplast; GO:0044422 organelle part; GO:0009506 plasmodesma; GO:0005622 intracellular; GO:0044425 membrane part; GO:0…	GO:0016759 cellulose synthase activity; GO:0016758 transferase activity, transferring hexosyl groups; GO:0043167 ion binding; GO:0046527 glucosyltransferase activity; GO:0008194 UDP-glycosyltransferase activity; GO:0005515 protein binding; GO:0008270 zinc ion binding; GO:0046914 transition metal ion binding; GO:0003824 catalytic activity; GO:0005488 binding; GO:0035251 UDP-glucosyltransferase act…	K10999	CESA; cellulose synthase A [EC:2.4.1.12]		IPR027934; IPR001841; IPR013083; IPR029044;	Cellulose synthase, RING-type zinc finger; Zinc finger, RING-type; Zinc finger, RING/FYVE/PHD-type; Nucleotide-diphospho-sugar transferases;
Q941L0	AT5G05170	211	0.755	Down	0.0114201	S	Cellulose synthase A catalytic subunit 3 [UDP-forming] OS=Arabidopsis thaliana OX=3702 GN=CESA3 PE=1 SV=2	CESA3	0.779846	1.0752e-05	116.94	NTGPVS(0.78)T(0.22)QAAS(1)ER	2	0.56322	1	1.12	1.173	1.156	0.854	0.969	0.78	plasma membrane	GO:0044085 cellular component biogenesis; GO:0016043 cellular component organization; GO:0016051 carbohydrate biosynthetic process; GO:0000271 polysaccharide biosynthetic process; GO:0044042 glucan metabolic process; GO:0044699 single-organism process; GO:0009058 biosynthetic process; GO:0050896 response to stimulus; GO:0044237 cellular metabolic process; GO:1903047 mitotic cell cycle process; GO…	GO:0016020 membrane; GO:0031410 cytoplasmic vesicle; GO:0030054 cell junction; GO:0071944 cell periphery; GO:0031982 vesicle; GO:0005737 cytoplasm; GO:0031224 intrinsic component of membrane; GO:0044424 intracellular part; GO:0005911 cell-cell junction; GO:0005623 cell; GO:0055044 symplast; GO:0044422 organelle part; GO:0009506 plasmodesma; GO:0005622 intracellular; GO:0044425 membrane part; GO:0…	GO:0016759 cellulose synthase activity; GO:0016758 transferase activity, transferring hexosyl groups; GO:0043167 ion binding; GO:0046527 glucosyltransferase activity; GO:0008194 UDP-glycosyltransferase activity; GO:0005515 protein binding; GO:0008270 zinc ion binding; GO:0046914 transition metal ion binding; GO:0003824 catalytic activity; GO:0005488 binding; GO:0035251 UDP-glucosyltransferase act…	K10999	CESA; cellulose synthase A [EC:2.4.1.12]		IPR027934; IPR001841; IPR013083; IPR029044;	Cellulose synthase, RING-type zinc finger; Zinc finger, RING-type; Zinc finger, RING/FYVE/PHD-type; Nucleotide-diphospho-sugar transferases;
Q8S8F8	AT2G22475	60	1.331	Up	0.0011965	S	GLABRA2 expression modulator OS=Arabidopsis thaliana OX=3702 GN=GEM PE=1 SV=1	GEM	0.999085	0.0258634	43.914	GSDST(0.001)PVKAPS(0.999)R	3	0.67748	1	0.83	0.863	0.871	1.197	1.142	1.074	chloroplast	GO:0021700 developmental maturation; GO:0048869 cellular developmental process; GO:0044699 single-organism process; GO:0010026 trichome differentiation; GO:0044237 cellular metabolic process; GO:0032259 methylation; GO:0010015 root morphogenesis; GO:0008213 protein alkylation; GO:0008152 metabolic process; GO:0048364 root development; GO:0048469 cell maturation; GO:0043170 macromolecule metabolic…	GO:0044464 cell part; GO:0005622 intracellular; GO:0005737 cytoplasm; GO:0044424 intracellular part; GO:0005829 cytosol; GO:0005623 cell; GO:0044444 cytoplasmic part;					IPR004182;	GRAM domain;
Q9LF99	AT3G52920	108	1.352	Up	0.00180235	S	Transcriptional activator (DUF662) OS=Arabidopsis thaliana OX=3702 GN=F8J2_90 PE=2 SV=1	F8J2_90	0.867079	0.000238408	85.469	ELKPLGS(0.867)T(0.133)VQK	3	0.40404	2	0.812	0.826	0.898	1.087	1.191	1.151	nucleus
Q9SDS7	AT1G12840	158	1.378	Up	0.0064788	S	V-type proton ATPase subunit C OS=Arabidopsis thaliana OX=3702 GN=VHA-C PE=1 SV=1	VHA-C	0.988915	0.0113217	52.821	KQS(0.989)GS(0.011)LAVR	2	0.40957	1	0.775	0.801	0.933	1.142	1.206	1.11	chloroplast	GO:0016043 cellular component organization; GO:0034220 ion transmembrane transport; GO:0090662 ATP hydrolysis coupled transmembrane transport; GO:0048869 cellular developmental process; GO:0015988 energy coupled proton transmembrane transport, against electrochemical gradient; GO:0032989 cellular component morphogenesis; GO:0044699 single-organism process; GO:0051234 establishment of localization…	GO:0016020 membrane; GO:0031090 organelle membrane; GO:0071944 cell periphery; GO:0098796 membrane protein complex; GO:0005737 cytoplasm; GO:0032991 macromolecular complex; GO:0044424 intracellular part; GO:0033176 proton-transporting V-type ATPase complex; GO:0005623 cell; GO:0044422 organelle part; GO:0005622 intracellular; GO:0044425 membrane part; GO:0044464 cell part; GO:0098805 whole membra…	GO:0022804 active transmembrane transporter activity; GO:0042625 ATPase coupled ion transmembrane transporter activity; GO:0015075 ion transmembrane transporter activity; GO:0022853 active ion transmembrane transporter activity; GO:0015399 primary active transmembrane transporter activity; GO:0016817 hydrolase activity, acting on acid anhydrides; GO:0022892 substrate-specific transporter activity…	K02148	ATPeV1C, ATP6C; V-type H+-transporting ATPase subunit C	ath00190 Oxidative phosphorylation - Arabidopsis thaliana (thale cress); ath01100 Metabolic pathways - Arabidopsis thaliana (thale cress); ath04145 Phagosome - Arabidopsis thaliana (thale cress);
Q9SAD7	AT1G13020	502	0.509	Down	0.00108289	S	Eukaryotic translation initiation factor 4B2 OS=Arabidopsis thaliana OX=3702 GN=EIF4B2 PE=1 SV=1	EIF4B2	0.999993	0.00027889	89.805	SVES(1)MERPR	3	-0.3172	2	1.202	1.354	1.497	0.728	0.712	0.623	nucleus	GO:0006518 peptide metabolic process; GO:0043043 peptide biosynthetic process; GO:0044267 cellular protein metabolic process; GO:0006807 nitrogen compound metabolic process; GO:0009058 biosynthetic process; GO:0043603 cellular amide metabolic process; GO:0044238 primary metabolic process; GO:1901566 organonitrogen compound biosynthetic process; GO:0044237 cellular metabolic process; GO:1901576 or…	GO:0043226 organelle; GO:0043231 intracellular membrane-bounded organelle; GO:0043229 intracellular organelle; GO:0005634 nucleus; GO:0044464 cell part; GO:0005622 intracellular; GO:0044424 intracellular part; GO:0043227 membrane-bounded organelle; GO:0005623 cell;	GO:0097159 organic cyclic compound binding; GO:1901363 heterocyclic compound binding; GO:0003729 mRNA binding; GO:0003723 RNA binding; GO:0008135 translation factor activity, RNA binding; GO:0042802 identical protein binding; GO:0042803 protein homodimerization activity; GO:0005488 binding; GO:0046983 protein dimerization activity; GO:0003676 nucleic acid binding; GO:0003743 translation initiatio…
Q9SAD7	AT1G13020	489	0.727	Down	0.021061	S	Eukaryotic translation initiation factor 4B2 OS=Arabidopsis thaliana OX=3702 GN=EIF4B2 PE=1 SV=1	EIF4B2	1	0.000435167	78.814	GGSYSERPHS(1)R	3	-0.8813	7	1.169	1.165	1.173	0.827	0.929	0.793	nucleus	GO:0006518 peptide metabolic process; GO:0043043 peptide biosynthetic process; GO:0044267 cellular protein metabolic process; GO:0006807 nitrogen compound metabolic process; GO:0009058 biosynthetic process; GO:0043603 cellular amide metabolic process; GO:0044238 primary metabolic process; GO:1901566 organonitrogen compound biosynthetic process; GO:0044237 cellular metabolic process; GO:1901576 or…	GO:0043226 organelle; GO:0043231 intracellular membrane-bounded organelle; GO:0043229 intracellular organelle; GO:0005634 nucleus; GO:0044464 cell part; GO:0005622 intracellular; GO:0044424 intracellular part; GO:0043227 membrane-bounded organelle; GO:0005623 cell;	GO:0097159 organic cyclic compound binding; GO:1901363 heterocyclic compound binding; GO:0003729 mRNA binding; GO:0003723 RNA binding; GO:0008135 translation factor activity, RNA binding; GO:0042802 identical protein binding; GO:0042803 protein homodimerization activity; GO:0005488 binding; GO:0046983 protein dimerization activity; GO:0003676 nucleic acid binding; GO:0003743 translation initiatio…
Q9SAD7	AT1G13020	475	0.678	Down	0.0144563	S	Eukaryotic translation initiation factor 4B2 OS=Arabidopsis thaliana OX=3702 GN=EIF4B2 PE=1 SV=1	EIF4B2	0.955568	7.01233e-05	98.676	AVERPGS(0.956)S(0.043)AS(0.002)R	2	-0.47983	3	1.076	1.142	1.406	0.894	0.773	0.791	nucleus	GO:0006518 peptide metabolic process; GO:0043043 peptide biosynthetic process; GO:0044267 cellular protein metabolic process; GO:0006807 nitrogen compound metabolic process; GO:0009058 biosynthetic process; GO:0043603 cellular amide metabolic process; GO:0044238 primary metabolic process; GO:1901566 organonitrogen compound biosynthetic process; GO:0044237 cellular metabolic process; GO:1901576 or…	GO:0043226 organelle; GO:0043231 intracellular membrane-bounded organelle; GO:0043229 intracellular organelle; GO:0005634 nucleus; GO:0044464 cell part; GO:0005622 intracellular; GO:0044424 intracellular part; GO:0043227 membrane-bounded organelle; GO:0005623 cell;	GO:0097159 organic cyclic compound binding; GO:1901363 heterocyclic compound binding; GO:0003729 mRNA binding; GO:0003723 RNA binding; GO:0008135 translation factor activity, RNA binding; GO:0042802 identical protein binding; GO:0042803 protein homodimerization activity; GO:0005488 binding; GO:0046983 protein dimerization activity; GO:0003676 nucleic acid binding; GO:0003743 translation initiatio…
Q9SAD7	AT1G13020	508	0.666	Down	0.021643	S	Eukaryotic translation initiation factor 4B2 OS=Arabidopsis thaliana OX=3702 GN=EIF4B2 PE=1 SV=1	EIF4B2	0.999999	7.10556e-22	184.32	S(1)HGTGDNWPR	3	1.8483	12	1.042	1.42	1.183	0.863	0.854	0.709	nucleus	GO:0006518 peptide metabolic process; GO:0043043 peptide biosynthetic process; GO:0044267 cellular protein metabolic process; GO:0006807 nitrogen compound metabolic process; GO:0009058 biosynthetic process; GO:0043603 cellular amide metabolic process; GO:0044238 primary metabolic process; GO:1901566 organonitrogen compound biosynthetic process; GO:0044237 cellular metabolic process; GO:1901576 or…	GO:0043226 organelle; GO:0043231 intracellular membrane-bounded organelle; GO:0043229 intracellular organelle; GO:0005634 nucleus; GO:0044464 cell part; GO:0005622 intracellular; GO:0044424 intracellular part; GO:0043227 membrane-bounded organelle; GO:0005623 cell;	GO:0097159 organic cyclic compound binding; GO:1901363 heterocyclic compound binding; GO:0003729 mRNA binding; GO:0003723 RNA binding; GO:0008135 translation factor activity, RNA binding; GO:0042802 identical protein binding; GO:0042803 protein homodimerization activity; GO:0005488 binding; GO:0046983 protein dimerization activity; GO:0003676 nucleic acid binding; GO:0003743 translation initiatio…
Q9SAD7	AT1G13020	499	0.719	Down	0.0040407	S	Eukaryotic translation initiation factor 4B2 OS=Arabidopsis thaliana OX=3702 GN=EIF4B2 PE=1 SV=1	EIF4B2	0.999404	0.000129532	83.31	S(0.999)VES(0.001)MERPR	2	1.1573	6	1.087	1.158	1.283	0.872	0.864	0.801	nucleus	GO:0006518 peptide metabolic process; GO:0043043 peptide biosynthetic process; GO:0044267 cellular protein metabolic process; GO:0006807 nitrogen compound metabolic process; GO:0009058 biosynthetic process; GO:0043603 cellular amide metabolic process; GO:0044238 primary metabolic process; GO:1901566 organonitrogen compound biosynthetic process; GO:0044237 cellular metabolic process; GO:1901576 or…	GO:0043226 organelle; GO:0043231 intracellular membrane-bounded organelle; GO:0043229 intracellular organelle; GO:0005634 nucleus; GO:0044464 cell part; GO:0005622 intracellular; GO:0044424 intracellular part; GO:0043227 membrane-bounded organelle; GO:0005623 cell;	GO:0097159 organic cyclic compound binding; GO:1901363 heterocyclic compound binding; GO:0003729 mRNA binding; GO:0003723 RNA binding; GO:0008135 translation factor activity, RNA binding; GO:0042802 identical protein binding; GO:0042803 protein homodimerization activity; GO:0005488 binding; GO:0046983 protein dimerization activity; GO:0003676 nucleic acid binding; GO:0003743 translation initiatio…
Q9SAD7	AT1G13020	493	0.558	Down	0.0021829	S	Eukaryotic translation initiation factor 4B2 OS=Arabidopsis thaliana OX=3702 GN=EIF4B2 PE=1 SV=1	EIF4B2	0.999899	0.000129532	83.31	AGS(1)IDES(0.009)RS(0.99)VES(0.001)MERPR	3	-0.99405	5	1.185	1.285	1.446	0.759	0.781	0.644	nucleus	GO:0006518 peptide metabolic process; GO:0043043 peptide biosynthetic process; GO:0044267 cellular protein metabolic process; GO:0006807 nitrogen compound metabolic process; GO:0009058 biosynthetic process; GO:0043603 cellular amide metabolic process; GO:0044238 primary metabolic process; GO:1901566 organonitrogen compound biosynthetic process; GO:0044237 cellular metabolic process; GO:1901576 or…	GO:0043226 organelle; GO:0043231 intracellular membrane-bounded organelle; GO:0043229 intracellular organelle; GO:0005634 nucleus; GO:0044464 cell part; GO:0005622 intracellular; GO:0044424 intracellular part; GO:0043227 membrane-bounded organelle; GO:0005623 cell;	GO:0097159 organic cyclic compound binding; GO:1901363 heterocyclic compound binding; GO:0003729 mRNA binding; GO:0003723 RNA binding; GO:0008135 translation factor activity, RNA binding; GO:0042802 identical protein binding; GO:0042803 protein homodimerization activity; GO:0005488 binding; GO:0046983 protein dimerization activity; GO:0003676 nucleic acid binding; GO:0003743 translation initiatio…
A0A1P8B0S5	AT2G04235	34	1.432	Up	0.028104	S	Uncharacterized protein OS=Arabidopsis thaliana OX=3702 GN=At2g04235 PE=4 SV=1	At2g04235	1	0.00336992	75.652	RVS(1)FADR	3	0.14124	1	0.709	0.85	0.886	0.999	1.182	1.32	nucleus
A0A1I9LQQ9	AT3G19950	347	1.412	Up	0.0046765	T	RING/U-box superfamily protein OS=Arabidopsis thaliana OX=3702 GN=At3g19950 PE=1 SV=1	At3g19950	1	3.36066e-148	354.97	SQGSQGSGDGQGSVEGQQT(1)PR	2	0.30592	5	0.864	0.84	0.768	1.184	1.248	1.058	nucleus			GO:0043169 cation binding; GO:0046872 metal ion binding; GO:0005515 protein binding; GO:0008270 zinc ion binding; GO:0046914 transition metal ion binding; GO:0005488 binding; GO:0043167 ion binding;	K11982	RNF115_126; E3 ubiquitin-protein ligase RNF115/126 [EC:2.3.2.27]		IPR001841; IPR013083;	Zinc finger, RING-type; Zinc finger, RING/FYVE/PHD-type;
A8MS03	AT4G31700	185	0.536	Down	0.0027849	S	Ribosomal protein S6 OS=Arabidopsis thaliana OX=3702 GN=RPS6 PE=1 SV=1	RPS6	0.993971	3.57251e-09	132.36	S(0.999)RLS(0.986)S(0.015)AAAKPS(0.994)VT(0.006)A	3	0.32657	6	1.172	1.332	1.472	0.766	0.748	0.617	chloroplast	GO:0006518 peptide metabolic process; GO:0043043 peptide biosynthetic process; GO:0044267 cellular protein metabolic process; GO:0006807 nitrogen compound metabolic process; GO:0009058 biosynthetic process; GO:0043603 cellular amide metabolic process; GO:0044238 primary metabolic process; GO:1901566 organonitrogen compound biosynthetic process; GO:1901576 organic substance biosynthetic process; G…	GO:0005840 ribosome; GO:0043226 organelle; GO:0043229 intracellular organelle; GO:0043232 intracellular non-membrane-bounded organelle; GO:0044464 cell part; GO:0005622 intracellular; GO:0005737 cytoplasm; GO:0032991 macromolecular complex; GO:0044424 intracellular part; GO:1990904 ribonucleoprotein complex; GO:0005623 cell; GO:0030529 intracellular ribonucleoprotein complex; GO:0044444 cytoplasm…	GO:0003735 structural constituent of ribosome; GO:0005198 structural molecule activity;	K02991	RP-S6e, RPS6; small subunit ribosomal protein S6e	ath03010 Ribosome - Arabidopsis thaliana (thale cress);
A8MS03	AT4G31700	179	0.487	Down	0.00186041	S	Ribosomal protein S6 OS=Arabidopsis thaliana OX=3702 GN=RPS6 PE=1 SV=1	RPS6	0.999997	2.02472e-13	148.64	S(1)RLS(1)S(1)AAAKPS(0.594)VT(0.406)A	3	0.74289	4	1.164	1.396	1.558	0.725	0.666	0.613	chloroplast	GO:0006518 peptide metabolic process; GO:0043043 peptide biosynthetic process; GO:0044267 cellular protein metabolic process; GO:0006807 nitrogen compound metabolic process; GO:0009058 biosynthetic process; GO:0043603 cellular amide metabolic process; GO:0044238 primary metabolic process; GO:1901566 organonitrogen compound biosynthetic process; GO:1901576 organic substance biosynthetic process; G…	GO:0005840 ribosome; GO:0043226 organelle; GO:0043229 intracellular organelle; GO:0043232 intracellular non-membrane-bounded organelle; GO:0044464 cell part; GO:0005622 intracellular; GO:0005737 cytoplasm; GO:0032991 macromolecular complex; GO:0044424 intracellular part; GO:1990904 ribonucleoprotein complex; GO:0005623 cell; GO:0030529 intracellular ribonucleoprotein complex; GO:0044444 cytoplasm…	GO:0003735 structural constituent of ribosome; GO:0005198 structural molecule activity;	K02991	RP-S6e, RPS6; small subunit ribosomal protein S6e	ath03010 Ribosome - Arabidopsis thaliana (thale cress);
A8MS03	AT4G31700	178	0.62	Down	0.0069037	S	Ribosomal protein S6 OS=Arabidopsis thaliana OX=3702 GN=RPS6 PE=1 SV=1	RPS6	0.999998	3.57251e-09	132.36	S(1)RLS(1)S(1)AAAKPS(0.594)VT(0.406)A	3	0.74289	22	1.124	1.212	1.425	0.856	0.783	0.692	chloroplast	GO:0006518 peptide metabolic process; GO:0043043 peptide biosynthetic process; GO:0044267 cellular protein metabolic process; GO:0006807 nitrogen compound metabolic process; GO:0009058 biosynthetic process; GO:0043603 cellular amide metabolic process; GO:0044238 primary metabolic process; GO:1901566 organonitrogen compound biosynthetic process; GO:1901576 organic substance biosynthetic process; G…	GO:0005840 ribosome; GO:0043226 organelle; GO:0043229 intracellular organelle; GO:0043232 intracellular non-membrane-bounded organelle; GO:0044464 cell part; GO:0005622 intracellular; GO:0005737 cytoplasm; GO:0032991 macromolecular complex; GO:0044424 intracellular part; GO:1990904 ribonucleoprotein complex; GO:0005623 cell; GO:0030529 intracellular ribonucleoprotein complex; GO:0044444 cytoplasm…	GO:0003735 structural constituent of ribosome; GO:0005198 structural molecule activity;	K02991	RP-S6e, RPS6; small subunit ribosomal protein S6e	ath03010 Ribosome - Arabidopsis thaliana (thale cress);
A8MS03	AT4G31700	175	0.517	Down	0.0023223	S	Ribosomal protein S6 OS=Arabidopsis thaliana OX=3702 GN=RPS6 PE=1 SV=1	RPS6	0.999998	2.02472e-13	148.64	S(1)RLS(1)S(1)AAAKPS(0.594)VT(0.406)A	3	0.74289	12	1.2	1.261	1.57	0.735	0.718	0.632	chloroplast	GO:0006518 peptide metabolic process; GO:0043043 peptide biosynthetic process; GO:0044267 cellular protein metabolic process; GO:0006807 nitrogen compound metabolic process; GO:0009058 biosynthetic process; GO:0043603 cellular amide metabolic process; GO:0044238 primary metabolic process; GO:1901566 organonitrogen compound biosynthetic process; GO:1901576 organic substance biosynthetic process; G…	GO:0005840 ribosome; GO:0043226 organelle; GO:0043229 intracellular organelle; GO:0043232 intracellular non-membrane-bounded organelle; GO:0044464 cell part; GO:0005622 intracellular; GO:0005737 cytoplasm; GO:0032991 macromolecular complex; GO:0044424 intracellular part; GO:1990904 ribonucleoprotein complex; GO:0005623 cell; GO:0030529 intracellular ribonucleoprotein complex; GO:0044444 cytoplasm…	GO:0003735 structural constituent of ribosome; GO:0005198 structural molecule activity;	K02991	RP-S6e, RPS6; small subunit ribosomal protein S6e	ath03010 Ribosome - Arabidopsis thaliana (thale cress);
A8MS03	AT4G31700	187	0.557	Down	0.00188069	T	Ribosomal protein S6 OS=Arabidopsis thaliana OX=3702 GN=RPS6 PE=1 SV=1	RPS6	0.950172	0.000149789	90.762	S(0.978)RLS(0.909)S(0.112)AAAKPS(0.051)VT(0.95)A	2	1.0485	3	1.297	1.207	1.414	0.752	0.794	0.637	chloroplast	GO:0006518 peptide metabolic process; GO:0043043 peptide biosynthetic process; GO:0044267 cellular protein metabolic process; GO:0006807 nitrogen compound metabolic process; GO:0009058 biosynthetic process; GO:0043603 cellular amide metabolic process; GO:0044238 primary metabolic process; GO:1901566 organonitrogen compound biosynthetic process; GO:1901576 organic substance biosynthetic process; G…	GO:0005840 ribosome; GO:0043226 organelle; GO:0043229 intracellular organelle; GO:0043232 intracellular non-membrane-bounded organelle; GO:0044464 cell part; GO:0005622 intracellular; GO:0005737 cytoplasm; GO:0032991 macromolecular complex; GO:0044424 intracellular part; GO:1990904 ribonucleoprotein complex; GO:0005623 cell; GO:0030529 intracellular ribonucleoprotein complex; GO:0044444 cytoplasm…	GO:0003735 structural constituent of ribosome; GO:0005198 structural molecule activity;	K02991	RP-S6e, RPS6; small subunit ribosomal protein S6e	ath03010 Ribosome - Arabidopsis thaliana (thale cress);
Q9LMM6	AT1G01550	337	0.768	Down	0.0032357	S	Protein BPS1, chloroplastic OS=Arabidopsis thaliana OX=3702 GN=BPS1 PE=2 SV=1	BPS1	0.914605	0.000166881	86.873	SMGASTLQAT(0.085)S(0.915)PK	3	-0.30101	3	1.1	1.127	1.192	0.817	0.897	0.913	chloroplast	GO:0000003 reproduction; GO:0032502 developmental process; GO:0044707 single-multicellular organism process; GO:0003006 developmental process involved in reproduction; GO:0010154 fruit development; GO:0099402 plant organ development; GO:0022414 reproductive process; GO:0048731 system development; GO:0048316 seed development; GO:0048608 reproductive structure development; GO:0044699 single-organis…	GO:0016020 membrane; GO:0043226 organelle; GO:0043231 intracellular membrane-bounded organelle; GO:0043229 intracellular organelle; GO:0071944 cell periphery; GO:0044464 cell part; GO:0005622 intracellular; GO:0005737 cytoplasm; GO:0044424 intracellular part; GO:0043227 membrane-bounded organelle; GO:0005623 cell; GO:0009536 plastid; GO:0005886 plasma membrane; GO:0044444 cytoplasmic part; GO:000…
O23034	AT1G05350	412	1.428	Up	0.002161	T	Ubiquitin-like modifier-activating enzyme 5 OS=Arabidopsis thaliana OX=3702 GN=At1g05350 PE=3 SV=2	At1g05350	1	2.05218e-129	328.57	AIAIASGSGET(1)EEEDDLEDLKK	5	0.16427	6	0.803	0.809	0.844	1.191	1.251	1.064	cytoplasm			GO:0008641 small protein activating enzyme activity; GO:0005524 ATP binding; GO:1901265 nucleoside phosphate binding; GO:0001882 nucleoside binding; GO:0043167 ion binding; GO:0016874 ligase activity; GO:0016877 ligase activity, forming carbon-sulfur bonds; GO:0000166 nucleotide binding; GO:0097159 organic cyclic compound binding; GO:1901363 heterocyclic compound binding; GO:0032549 ribonucleosid…	K12164	UBA5, UBE1DC1; ubiquitin-like modifier-activating enzyme 5		IPR000594; IPR016040;	THIF-type NAD/FAD binding fold; NAD(P)-binding domain;
Q9C6N3	AT1G27850	4	1.557	Up	0.00162085	S	RUN/FYVE domain protein OS=Arabidopsis thaliana OX=3702 GN=At1g27850 PE=1 SV=1	At1g27850	1	0.00303656	85.862	PPS(1)PALR	2	0.91079	2	0.85	0.698	0.779	1.205	1.239	1.179	nucleus		GO:0016020 membrane; GO:0005623 cell; GO:0044464 cell part; GO:0071944 cell periphery; GO:0005886 plasma membrane;
Q9C7D3	AT3G12230	346	0.753	Down	0.001681	S	Serine carboxypeptidase-like 14 OS=Arabidopsis thaliana OX=3702 GN=SCPL14 PE=2 SV=1	SCPL14	0.981361	0.0248797	41.996	SSIPY(0.018)HMNNS(0.981)IK	4	2.5378	1	1.164	1.129	1.159	0.804	0.894	0.901	cytoplasm	GO:0008152 metabolic process; GO:0044710 single-organism metabolic process; GO:0044699 single-organism process; GO:0006508 proteolysis; GO:0019538 protein metabolic process; GO:0043170 macromolecule metabolic process; GO:0044238 primary metabolic process; GO:0019748 secondary metabolic process; GO:0071704 organic substance metabolic process;	GO:0005576 extracellular region;	GO:0004180 carboxypeptidase activity; GO:0016746 transferase activity, transferring acyl groups; GO:0008233 peptidase activity; GO:0008238 exopeptidase activity; GO:0017171 serine hydrolase activity; GO:0003824 catalytic activity; GO:0008236 serine-type peptidase activity; GO:0070011 peptidase activity, acting on L-amino acid peptides; GO:0004185 serine-type carboxypeptidase activity; GO:0016787 …	K16296	SCPL-I; serine carboxypeptidase-like clade I [EC:3.4.16.-]		IPR029058;	Alpha/Beta hydrolase fold;
Q9LQF2	AT1G35580	61	1.79	Up	9.914e-05	S	Alkaline/neutral invertase CINV1 OS=Arabidopsis thaliana OX=3702 GN=CINV1 PE=1 SV=1	CINV1	1	2.21301e-05	144.28	HDGIHDS(1)PR	3	1.0347	16	0.709	0.677	0.738	1.2	1.316	1.286	chloroplast	GO:0044707 single-multicellular organism process; GO:0044275 cellular carbohydrate catabolic process; GO:1901700 response to oxygen-containing compound; GO:0009313 oligosaccharide catabolic process; GO:0044699 single-organism process; GO:0005984 disaccharide metabolic process; GO:0050896 response to stimulus; GO:0044237 cellular metabolic process; GO:0071704 organic substance metabolic process; G…	GO:0043229 intracellular organelle; GO:0016020 membrane; GO:0071944 cell periphery; GO:0005737 cytoplasm; GO:0044424 intracellular part; GO:0005623 cell; GO:0005829 cytosol; GO:0005886 plasma membrane; GO:0043231 intracellular membrane-bounded organelle; GO:0043226 organelle; GO:0005634 nucleus; GO:0005622 intracellular; GO:0044464 cell part; GO:0043227 membrane-bounded organelle; GO:0044444 cyto…	GO:0004575 sucrose alpha-glucosidase activity; GO:0090599 alpha-glucosidase activity; GO:0003824 catalytic activity; GO:0005488 binding; GO:0016798 hydrolase activity, acting on glycosyl bonds; GO:0015926 glucosidase activity; GO:0004553 hydrolase activity, hydrolyzing O-glycosyl compounds; GO:0033926 glycopeptide alpha-N-acetylgalactosaminidase activity; GO:0016787 hydrolase activity; GO:0005515…				IPR008928;	Six-hairpin glycosidase-like;
A0A1P8B0X3	AT2G34680	1222	1.358	Up	0.036321	S	Outer arm dynein light chain 1 protein OS=Arabidopsis thaliana OX=3702 GN=AIR9 PE=1 SV=1	AIR9	1	0.000628283	85.672	EDGIEGS(1)PR	2	0.12023	2	0.763	0.806	0.962	1.113	1.299	1.024	chloroplast			GO:0005515 protein binding; GO:0005488 binding;				IPR032675;	Leucine-rich repeat domain, L domain-like;
A0A1P8AT01	AT1G11660	570	1.433	Up	0.00117613	S	Heat shock protein 70 (Hsp 70) family protein OS=Arabidopsis thaliana OX=3702 GN=At1g11660 PE=3 SV=1	At1g11660	0.999995	1.07263e-13	171.98	NTATES(1)ERECIAR	2	-0.58103	3	0.773	0.876	0.799	1.133	1.221	1.154	chloroplast				K09489	HSPA4; heat shock 70kDa protein 4		IPR029048; IPR029047;	Heat shock protein 70kD, C-terminal domain; Heat shock protein 70kD, peptide-binding domain;
P22954	AT5G02490	82	0.704	Down	0.0163584	S	Probable mediator of RNA polymerase II transcription subunit 37c OS=Arabidopsis thaliana OX=3702 GN=MED37D PE=1 SV=2	MED37D	0.999704	6.06742e-08	154.02	RFS(1)DASVQSDR	3	-0.72496	2	1.014	1.301	1.244	0.874	0.863	0.767	cytoplasm	GO:0097659 nucleic acid-templated transcription; GO:0009058 biosynthetic process; GO:0044764 multi-organism cellular process; GO:0044237 cellular metabolic process; GO:0009607 response to biotic stimulus; GO:0009605 response to external stimulus; GO:2001141 regulation of RNA biosynthetic process; GO:0008152 metabolic process; GO:0009408 response to heat; GO:0046686 response to cadmium ion; GO:001…	GO:0016020 membrane; GO:0043229 intracellular organelle; GO:0030312 external encapsulating structure; GO:0071944 cell periphery; GO:0005737 cytoplasm; GO:0012505 endomembrane system; GO:0044424 intracellular part; GO:0005829 cytosol; GO:0005623 cell; GO:0005886 plasma membrane; GO:0043231 intracellular membrane-bounded organelle; GO:0043226 organelle; GO:0005634 nucleus; GO:0005622 intracellular;…	GO:0005524 ATP binding; GO:1901265 nucleoside phosphate binding; GO:0001882 nucleoside binding; GO:0043167 ion binding; GO:0005515 protein binding; GO:0000166 nucleotide binding; GO:0097159 organic cyclic compound binding; GO:1901363 heterocyclic compound binding; GO:0032549 ribonucleoside binding; GO:0097367 carbohydrate derivative binding; GO:0032553 ribonucleotide binding; GO:0005488 binding; …	K03283	HSPA1s; heat shock 70kDa protein 1/2/6/8	ath03040 Spliceosome - Arabidopsis thaliana (thale cress); ath04141 Protein processing in endoplasmic reticulum - Arabidopsis thaliana (thale cress); ath04144 Endocytosis - Arabidopsis thaliana (thale cress);	IPR029048; IPR029047;	Heat shock protein 70kD, C-terminal domain; Heat shock protein 70kD, peptide-binding domain;
Q93XZ7	AT5G42570	211	0.704	Down	0.027776	S	At5g42570 OS=Arabidopsis thaliana OX=3702 GN=At5g42570 PE=1 SV=1	At5g42570	0.999999	3.6677e-14	174.59	NQLESIGHS(1)PEGK	4	0.29044	7	1.015	1.387	1.154	0.877	0.868	0.758	chloroplast	GO:0046907 intracellular transport; GO:0016192 vesicle-mediated transport; GO:0048193 Golgi vesicle transport; GO:0071702 organic substance transport; GO:0015031 protein transport; GO:0051234 establishment of localization; GO:0051641 cellular localization; GO:0006810 transport; GO:0045184 establishment of protein localization; GO:0070727 cellular macromolecule localization; GO:0051649 establishme…	GO:0043229 intracellular organelle; GO:0016020 membrane; GO:0042175 nuclear outer membrane-endoplasmic reticulum membrane network; GO:0005783 endoplasmic reticulum; GO:0098588 bounding membrane of organelle; GO:0031090 organelle membrane; GO:0030054 cell junction; GO:0005737 cytoplasm; GO:0044446 intracellular organelle part; GO:0031224 intrinsic component of membrane; GO:0012505 endomembrane sys…		K14009	BCAP31, BAP31; B-cell receptor-associated protein 31	ath04141 Protein processing in endoplasmic reticulum - Arabidopsis thaliana (thale cress);
Q8L428	AT4G38810	140	1.395	Up	0.0102791	S	Calcium-binding EF-hand family protein OS=Arabidopsis thaliana OX=3702 GN=At4g38810 PE=2 SV=1	At4g38810	1	0.000108999	97.69	LLS(1)NKFEFDK	3	0.70496	1	0.759	0.827	0.905	1.177	1.251	1.047	nucleus
A0A1P8BEF2	AT5G67385	506	1.37	Up	0.0061593	S	Phototropic-responsive NPH3 family protein OS=Arabidopsis thaliana OX=3702 GN=At5g67385 PE=1 SV=1	At5g67385	0.999504	1.26699e-81	260.58	TSSSTISTNPSS(1)PISTASTGKPPLPR	3	-0.13107	4	0.755	0.857	0.906	1.166	1.192	1.092	nucleus							IPR011333; IPR027356;	SKP1/BTB/POZ domain; NPH3 domain;
A0A1I9LMI4	AT3G54230	137	0.675	Down	0.007616	S	Suppressor of abi3-5 OS=Arabidopsis thaliana OX=3702 GN=SUA PE=4 SV=1	SUA	0.999932	0.0152844	49.298	NS(1)RDREWDSR	3	0.47573	1	1.084	1.37	1.166	0.841	0.847	0.757	nucleus			GO:0097159 organic cyclic compound binding; GO:1901363 heterocyclic compound binding; GO:1901265 nucleoside phosphate binding; GO:0046914 transition metal ion binding; GO:0005488 binding; GO:0003676 nucleic acid binding; GO:0043167 ion binding; GO:0046872 metal ion binding; GO:0043169 cation binding; GO:0000166 nucleotide binding; GO:0008270 zinc ion binding; GO:0036094 small molecule binding;	K13094	RBM5_10; RNA-binding protein 5/10		IPR000504; IPR012677; IPR000467; IPR001876;	RNA recognition motif domain; Nucleotide-binding alpha-beta plait domain; G-patch domain; Zinc finger, RanBP2-type;
Q9FF75	AT5G04990	59	0.757	Down	0.0032636	T	SUN domain-containing protein 1 OS=Arabidopsis thaliana OX=3702 GN=SUN1 PE=1 SV=1	SUN1	1	9.51877e-12	136.3	GEAT(1)LDRS(1)QGQDLGPVTR	3	0.69536	2	1.099	1.146	1.203	0.92	0.876	0.813	chloroplast	GO:0044085 cellular component biogenesis; GO:0006997 nucleus organization; GO:0016043 cellular component organization; GO:0010256 endomembrane system organization; GO:0071822 protein complex subunit organization; GO:0051260 protein homooligomerization; GO:0044763 single-organism cellular process; GO:0044802 single-organism membrane organization; GO:0044699 single-organism process; GO:0051641 cell…	GO:0016020 membrane; GO:0042175 nuclear outer membrane-endoplasmic reticulum membrane network; GO:0005783 endoplasmic reticulum; GO:0031090 organelle membrane; GO:0005737 cytoplasm; GO:0031224 intrinsic component of membrane; GO:0044424 intracellular part; GO:0005623 cell; GO:0044422 organelle part; GO:0043228 non-membrane-bounded organelle; GO:0005856 cytoskeleton; GO:0031965 nuclear membrane; G…	GO:0043495 protein anchor; GO:0005515 protein binding; GO:0005488 binding;	K19347	SUN1_2; SUN domain-containing protein 1/2		IPR012919;	SUN domain;
Q9FF75	AT5G04990	77	0.675	Down	0.0033017	S	SUN domain-containing protein 1 OS=Arabidopsis thaliana OX=3702 GN=SUN1 PE=1 SV=1	SUN1	0.999575	6.88598e-14	146.09	RS(1)VS(1)AATGTNTTATQR	3	0.13584	3	1.117	1.302	1.204	0.822	0.873	0.749	chloroplast	GO:0044085 cellular component biogenesis; GO:0006997 nucleus organization; GO:0016043 cellular component organization; GO:0010256 endomembrane system organization; GO:0071822 protein complex subunit organization; GO:0051260 protein homooligomerization; GO:0044763 single-organism cellular process; GO:0044802 single-organism membrane organization; GO:0044699 single-organism process; GO:0051641 cell…	GO:0016020 membrane; GO:0042175 nuclear outer membrane-endoplasmic reticulum membrane network; GO:0005783 endoplasmic reticulum; GO:0031090 organelle membrane; GO:0005737 cytoplasm; GO:0031224 intrinsic component of membrane; GO:0044424 intracellular part; GO:0005623 cell; GO:0044422 organelle part; GO:0043228 non-membrane-bounded organelle; GO:0005856 cytoskeleton; GO:0031965 nuclear membrane; G…	GO:0043495 protein anchor; GO:0005515 protein binding; GO:0005488 binding;	K19347	SUN1_2; SUN domain-containing protein 1/2		IPR012919;	SUN domain;
Q9FF75	AT5G04990	75	0.675	Down	0.0033017	S	SUN domain-containing protein 1 OS=Arabidopsis thaliana OX=3702 GN=SUN1 PE=1 SV=1	SUN1	0.999999	6.88598e-14	146.09	RS(1)VS(1)AATGTNTTATQR	3	0.13584	2	1.117	1.302	1.204	0.822	0.873	0.749	chloroplast	GO:0044085 cellular component biogenesis; GO:0006997 nucleus organization; GO:0016043 cellular component organization; GO:0010256 endomembrane system organization; GO:0071822 protein complex subunit organization; GO:0051260 protein homooligomerization; GO:0044763 single-organism cellular process; GO:0044802 single-organism membrane organization; GO:0044699 single-organism process; GO:0051641 cell…	GO:0016020 membrane; GO:0042175 nuclear outer membrane-endoplasmic reticulum membrane network; GO:0005783 endoplasmic reticulum; GO:0031090 organelle membrane; GO:0005737 cytoplasm; GO:0031224 intrinsic component of membrane; GO:0044424 intracellular part; GO:0005623 cell; GO:0044422 organelle part; GO:0043228 non-membrane-bounded organelle; GO:0005856 cytoskeleton; GO:0031965 nuclear membrane; G…	GO:0043495 protein anchor; GO:0005515 protein binding; GO:0005488 binding;	K19347	SUN1_2; SUN domain-containing protein 1/2		IPR012919;	SUN domain;
Q9FF75	AT5G04990	54	0.661	Down	0.0054844	S	SUN domain-containing protein 1 OS=Arabidopsis thaliana OX=3702 GN=SUN1 PE=1 SV=1	SUN1	1	1.28521e-51	220.33	DLS(1)RGEAT(1)LDR	3	0.6537	5	1.175	1.193	1.295	0.923	0.736	0.761	chloroplast	GO:0044085 cellular component biogenesis; GO:0006997 nucleus organization; GO:0016043 cellular component organization; GO:0010256 endomembrane system organization; GO:0071822 protein complex subunit organization; GO:0051260 protein homooligomerization; GO:0044763 single-organism cellular process; GO:0044802 single-organism membrane organization; GO:0044699 single-organism process; GO:0051641 cell…	GO:0016020 membrane; GO:0042175 nuclear outer membrane-endoplasmic reticulum membrane network; GO:0005783 endoplasmic reticulum; GO:0031090 organelle membrane; GO:0005737 cytoplasm; GO:0031224 intrinsic component of membrane; GO:0044424 intracellular part; GO:0005623 cell; GO:0044422 organelle part; GO:0043228 non-membrane-bounded organelle; GO:0005856 cytoskeleton; GO:0031965 nuclear membrane; G…	GO:0043495 protein anchor; GO:0005515 protein binding; GO:0005488 binding;	K19347	SUN1_2; SUN domain-containing protein 1/2		IPR012919;	SUN domain;
Q9LT96	AT5G49770	919	1.508	Up	0.0025017	S	Probable leucine-rich repeat receptor-like protein kinase At5g49770 OS=Arabidopsis thaliana OX=3702 GN=At5g49770 PE=1 SV=1	At5g49770	0.99937	1.13391e-112	311.79	LVGLNPNADS(0.999)AT(0.001)YEEASGDPYGR	3	-0.03849	2	0.703	0.853	0.816	1.151	1.223	1.202	plasma membrane	GO:0016310 phosphorylation; GO:0044267 cellular protein metabolic process; GO:0044238 primary metabolic process; GO:0044237 cellular metabolic process; GO:0006796 phosphate-containing compound metabolic process; GO:0071704 organic substance metabolic process; GO:0008152 metabolic process; GO:0006468 protein phosphorylation; GO:0006793 phosphorus metabolic process; GO:0044260 cellular macromolecul…	GO:0031224 intrinsic component of membrane; GO:0016020 membrane; GO:0016021 integral component of membrane; GO:0044425 membrane part;	GO:0005524 ATP binding; GO:1901265 nucleoside phosphate binding; GO:0016773 phosphotransferase activity, alcohol group as acceptor; GO:0001882 nucleoside binding; GO:0043167 ion binding; GO:0005515 protein binding; GO:0004672 protein kinase activity; GO:0000166 nucleotide binding; GO:0097159 organic cyclic compound binding; GO:1901363 heterocyclic compound binding; GO:0032549 ribonucleoside bindi…				IPR000719; IPR013210; IPR032675; IPR001245; IPR013320; IPR011009;	Protein kinase domain; Leucine-rich repeat-containing N-terminal, plant-type; Leucine-rich repeat domain, L domain-like; Serine-threonine/tyrosine-protein kinase catalytic domain; Concanavalin A-like lectin/glucanase domain; Protein kinase-like domain;
Q8W4K5	AT3G63300	32	1.318	Up	0.0157991	S	VAN3-binding protein OS=Arabidopsis thaliana OX=3702 GN=VAB PE=1 SV=1	VAB	1	4.27478e-16	152.92	RPEIFSSGGSSTQLPES(1)PR	3	2.7575	1	0.788	0.876	0.917	1.249	1.101	1.051	nucleus	GO:0050794 regulation of cellular process; GO:0044700 single organism signaling; GO:0044707 single-multicellular organism process; GO:0010305 leaf vascular tissue pattern formation; GO:0071310 cellular response to organic substance; GO:0007389 pattern specification process; GO:0044699 single-organism process; GO:0050896 response to stimulus; GO:0007165 signal transduction; GO:0007154 cell communi…		GO:0005515 protein binding; GO:0005488 binding;				IPR008546; IPR013666;	Domain of unknown function DUF828; Pleckstrin-like, plant;
F4HV08	AT1G34570	43	0.683	Down	0.0115366	S	Essential protein Yae1, N-terminal OS=Arabidopsis thaliana OX=3702 GN=At1g34570 PE=4 SV=1	At1g34570	0.999795	6.52347e-25	167.98	DHGLENLDDPFYGS(1)S(1)DEDYSEAR	3	-0.51905	1	1.059	1.231	1.32	0.917	0.77	0.779	nucleus	GO:0044085 cellular component biogenesis; GO:0022613 ribonucleoprotein complex biogenesis; GO:0006518 peptide metabolic process; GO:0044267 cellular protein metabolic process; GO:0009058 biosynthetic process; GO:1901566 organonitrogen compound biosynthetic process; GO:0044237 cellular metabolic process; GO:0042273 ribosomal large subunit biogenesis; GO:0071704 organic substance metabolic process;…						IPR019191;	Essential protein Yae1, N-terminal;
Q9SKR5	AT2G20960	447	0.719	Down	0.0105761	S	PEARLI 4 protein OS=Arabidopsis thaliana OX=3702 GN=pEARLI4 PE=1 SV=1	pEARLI4	0.999998	2.81897e-72	252.29	NEESVLLFPELILS(1)PQERPPSR	3	0.027371	1	1.053	1.199	1.277	0.907	0.853	0.776	nucleus	GO:0016043 cellular component organization; GO:0000278 mitotic cell cycle; GO:0010468 regulation of gene expression; GO:0007059 chromosome segregation; GO:0060255 regulation of macromolecule metabolic process; GO:0048285 organelle fission; GO:0007067 mitotic nuclear division; GO:0044763 single-organism cellular process; GO:0044699 single-organism process; GO:0000070 mitotic sister chromatid segre…		GO:0003682 chromatin binding; GO:0005488 binding;
Q9FRR2	AT1G08760	255	1.349	Up	0.026077	S	At1g08760 OS=Arabidopsis thaliana OX=3702 GN=At1g08760 PE=2 SV=1	At1g08760	1	0.0243392	46.844	LLEKGS(1)PR	3	1.4227	1	0.896	0.804	0.836	0.989	1.301	1.131	chloroplast
F4I5J7	AT1G77020	246	0.622	Down	0.0024021	S	DNAJ heat shock N-terminal domain-containing protein OS=Arabidopsis thaliana OX=3702 GN=At1g77020 PE=4 SV=1	At1g77020	0.954449	5.40426e-28	187.76	DGT(0.046)S(0.954)PANELESHIQTNK	3	0.1874	1	1.092	1.317	1.341	0.8	0.786	0.745	cytoplasm							IPR026894; IPR001623;	DNAJ-containing protein, X-domain; DnaJ domain;
F4JMZ7	AT4G35300	86	0.748	Down	0.00151961	S	Tonoplast monosaccharide transporter2 OS=Arabidopsis thaliana OX=3702 GN=TMT2 PE=1 SV=1	TMT2	0.999995	0.000168646	96.756	GGSTMSVLS(1)R	2	-1.0832	1	1.163	1.117	1.188	0.921	0.825	0.847	cytoplasm	GO:0006810 transport; GO:0055085 transmembrane transport; GO:0051179 localization; GO:0051234 establishment of localization;	GO:0031224 intrinsic component of membrane; GO:0016020 membrane; GO:0016021 integral component of membrane; GO:0044425 membrane part;	GO:0022892 substrate-specific transporter activity; GO:0022891 substrate-specific transmembrane transporter activity; GO:0005215 transporter activity; GO:0022857 transmembrane transporter activity;				IPR020846;	Major facilitator superfamily domain;
F4K8B0	AT5G15020	222	0.742	Down	0.0069435	S	SIN3-like 2 OS=Arabidopsis thaliana OX=3702 GN=SNL2 PE=1 SV=1	SNL2	0.999753	0.0048168	55.851	YDDRGS(1)GPPLVR	3	-0.89643	1	1.116	1.144	1.215	0.824	0.952	0.802	nucleus	GO:0050794 regulation of cellular process; GO:0010468 regulation of gene expression; GO:0006355 regulation of transcription, DNA-templated; GO:0031326 regulation of cellular biosynthetic process; GO:0080090 regulation of primary metabolic process; GO:0060255 regulation of macromolecule metabolic process; GO:0019219 regulation of nucleobase-containing compound metabolic process; GO:0010556 regulat…	GO:0043226 organelle; GO:0043231 intracellular membrane-bounded organelle; GO:0043229 intracellular organelle; GO:0005634 nucleus; GO:0044464 cell part; GO:0005622 intracellular; GO:0044424 intracellular part; GO:0043227 membrane-bounded organelle; GO:0005623 cell;		K11644	SIN3A; paired amphipathic helix protein Sin3a		IPR013194; IPR031693;	Histone deacetylase interacting domain; Sin3, C-terminal;
Q9FY61	AT5G11040	979	1.38	Up	0.01604	S	Trafficking protein particle complex II-specific subunit 120 homolog OS=Arabidopsis thaliana OX=3702 GN=TRS120 PE=1 SV=1	TRS120	0.97958	0.0518088	42.788	NPS(0.98)FS(0.02)EK	2	0.10328	1	0.772	0.765	0.971	1.175	1.189	1.098	chloroplast	GO:0044085 cellular component biogenesis; GO:0016043 cellular component organization; GO:0000278 mitotic cell cycle; GO:0044763 single-organism cellular process; GO:0000911 cytokinesis by cell plate formation; GO:0000919 cell plate assembly; GO:0044699 single-organism process; GO:0000281 mitotic cytokinesis; GO:0032506 cytokinetic process; GO:1902410 mitotic cytokinetic process; GO:1903047 mitoti…	GO:0097708 intracellular vesicle; GO:0043229 intracellular organelle; GO:0031410 cytoplasmic vesicle; GO:0044446 intracellular organelle part; GO:0005737 cytoplasm; GO:0031982 vesicle; GO:0012505 endomembrane system; GO:0044424 intracellular part; GO:0005623 cell; GO:0044422 organelle part; GO:0005769 early endosome; GO:0043226 organelle; GO:0043231 intracellular membrane-bounded organelle; GO:00…		K20306	TRAPPC9, TRS120; trafficking protein particle complex subunit 9
Q93XX4	AT1G53590	579	0.599	Down	0.0065033	S	C2 domain-containing protein At1g53590 OS=Arabidopsis thaliana OX=3702 GN=NTMC2T6.1 PE=1 SV=2	NTMC2T6.1	0.999999	1.28458e-27	205.98	S(1)LDGESLDAEENSGK	2	3.5084	2	1.066	1.348	1.393	0.801	0.793	0.688	chloroplast		GO:0043229 intracellular organelle; GO:0016020 membrane; GO:0005783 endoplasmic reticulum; GO:0071944 cell periphery; GO:0005737 cytoplasm; GO:0031224 intrinsic component of membrane; GO:0012505 endomembrane system; GO:0044424 intracellular part; GO:0005623 cell; GO:0016021 integral component of membrane; GO:0005886 plasma membrane; GO:0043231 intracellular membrane-bounded organelle; GO:0043226 …	GO:0005515 protein binding; GO:0005488 binding;				IPR000008;	C2 domain;
A0A1P8ARN1	AT1G60200	377	0.728	Down	0.00040463	S	Splicing factor PWI domain-containing protein / RNA recognition motif (RRM)-containing protein OS=Arabidopsis thaliana OX=3702 GN=At1g60200 PE=1 SV=1	At1g60200	1	2.93043e-22	189.87	YEEEEEEDDDDS(1)RRR	4	-0.33872	5	1.139	1.193	1.175	0.888	0.854	0.812	chloroplast	GO:0006396 RNA processing; GO:0006725 cellular aromatic compound metabolic process; GO:1901360 organic cyclic compound metabolic process; GO:0006807 nitrogen compound metabolic process; GO:0044238 primary metabolic process; GO:0044237 cellular metabolic process; GO:0071704 organic substance metabolic process; GO:0006397 mRNA processing; GO:0016070 RNA metabolic process; GO:0008152 metabolic proce…		GO:0097159 organic cyclic compound binding; GO:1901363 heterocyclic compound binding; GO:1901265 nucleoside phosphate binding; GO:0005488 binding; GO:0003676 nucleic acid binding; GO:0000166 nucleotide binding; GO:0036094 small molecule binding;	K12822	RBM25, S164; RNA-binding protein 25	ath03040 Spliceosome - Arabidopsis thaliana (thale cress);	IPR034268; IPR000504; IPR012677; IPR002483;	RBM25, RNA recognition motif; RNA recognition motif domain; Nucleotide-binding alpha-beta plait domain; PWI domain;
Q9LVL5	AT5G58350	400	1.601	Up	0.0035177	T	Probable serine/threonine-protein kinase WNK4 OS=Arabidopsis thaliana OX=3702 GN=WNK4 PE=1 SV=1	WNK4	1	1.39744e-11	149.3	YEEDDET(1)PHDHHR	4	1.498	1	0.673	0.822	0.787	1.123	1.211	1.32	nucleus	GO:0050794 regulation of cellular process; GO:0044700 single organism signaling; GO:0051716 cellular response to stimulus; GO:0016310 phosphorylation; GO:0035556 intracellular signal transduction; GO:0044267 cellular protein metabolic process; GO:0044699 single-organism process; GO:0023052 signaling; GO:0050896 response to stimulus; GO:0044238 primary metabolic process; GO:0044237 cellular metabo…	GO:0043226 organelle; GO:0043231 intracellular membrane-bounded organelle; GO:0043229 intracellular organelle; GO:0005634 nucleus; GO:0044464 cell part; GO:0005622 intracellular; GO:0005737 cytoplasm; GO:0044424 intracellular part; GO:0005829 cytosol; GO:0043227 membrane-bounded organelle; GO:0005623 cell; GO:0044444 cytoplasmic part;	GO:0005524 ATP binding; GO:1901265 nucleoside phosphate binding; GO:0016773 phosphotransferase activity, alcohol group as acceptor; GO:0001882 nucleoside binding; GO:0043167 ion binding; GO:0004672 protein kinase activity; GO:0000166 nucleotide binding; GO:0097159 organic cyclic compound binding; GO:1901363 heterocyclic compound binding; GO:0032549 ribonucleoside binding; GO:0097367 carbohydrate …	K08867	WNK, PRKWNK; WNK lysine deficient protein kinase [EC:2.7.11.1]		IPR000719; IPR011009;	Protein kinase domain; Protein kinase-like domain;
F4K2F0	AT5G13020	274	1.509	Up	0.0044595	S	Protein EMSY-LIKE 3 OS=Arabidopsis thaliana OX=3702 GN=EML3 PE=1 SV=1	EML3	1	0.00118039	117.02	EIS(1)PGDIR	2	0.37612	2	0.705	0.774	0.896	1.221	1.153	1.209	nucleus	GO:0050832 defense response to fungus; GO:0009605 response to external stimulus; GO:0009620 response to fungus; GO:0006950 response to stress; GO:0098542 defense response to other organism; GO:0006952 defense response; GO:0043207 response to external biotic stimulus; GO:0050896 response to stimulus; GO:0051707 response to other organism; GO:0051704 multi-organism process; GO:0009607 response to b…	GO:0043226 organelle; GO:0043231 intracellular membrane-bounded organelle; GO:0043229 intracellular organelle; GO:0005634 nucleus; GO:0044464 cell part; GO:0005622 intracellular; GO:0044424 intracellular part; GO:0043227 membrane-bounded organelle; GO:0005623 cell;					IPR014002; IPR005491;	Agenet domain, plant type; ENT domain;
Q94C48	AT4G32330	308	1.333	Up	0.027578	T	Protein WVD2-like 5 OS=Arabidopsis thaliana OX=3702 GN=WDL5 PE=1 SV=1	WDL5	0.999964	1.25153e-13	152.31	KTASGADSEETQT(1)PR	3	-0.08656	3	0.765	0.992	0.798	1.068	1.149	1.188	nucleus	GO:0051716 cellular response to stimulus; GO:0042221 response to chemical; GO:0009723 response to ethylene; GO:0032870 cellular response to hormone stimulus; GO:0071495 cellular response to endogenous stimulus; GO:0071310 cellular response to organic substance; GO:0009719 response to endogenous stimulus; GO:0010033 response to organic substance; GO:0009725 response to hormone; GO:0050896 response…	GO:0043229 intracellular organelle; GO:0099513 polymeric cytoskeletal fiber; GO:0005874 microtubule; GO:0043232 intracellular non-membrane-bounded organelle; GO:0044430 cytoskeletal part; GO:0005737 cytoplasm; GO:0044446 intracellular organelle part; GO:0099512 supramolecular fiber; GO:0044424 intracellular part; GO:0099080 supramolecular complex; GO:0005623 cell; GO:0044422 organelle part; GO:00…	GO:0015631 tubulin binding; GO:0005515 protein binding; GO:0008092 cytoskeletal protein binding; GO:0008017 microtubule binding; GO:0005488 binding;				IPR027329;	TPX2, C-terminal;
F4ICJ5	AT1G25570	614	1.352	Up	0.03684	S	Di-glucose binding protein with Leucine-rich repeat domain-containing protein OS=Arabidopsis thaliana OX=3702 GN=At1g25570 PE=4 SV=1	At1g25570	1	8.99291e-14	148.53	QKS(1)LMLLEMES(1)QHAK	4	-1.7922	1	0.816	0.859	0.857	0.959	1.138	1.326	plasma membrane		GO:0097708 intracellular vesicle; GO:0043229 intracellular organelle; GO:0016020 membrane; GO:0031410 cytoplasmic vesicle; GO:0071944 cell periphery; GO:0044446 intracellular organelle part; GO:0005737 cytoplasm; GO:0031982 vesicle; GO:0031224 intrinsic component of membrane; GO:0012505 endomembrane system; GO:0044424 intracellular part; GO:0005623 cell; GO:0016021 integral component of membrane;…	GO:0005515 protein binding; GO:0005488 binding;				IPR032675; IPR024788;	Leucine-rich repeat domain, L domain-like; Malectin-like carbohydrate-binding domain;
F4ICJ5	AT1G25570	606	1.352	Up	0.03684	S	Di-glucose binding protein with Leucine-rich repeat domain-containing protein OS=Arabidopsis thaliana OX=3702 GN=At1g25570 PE=4 SV=1	At1g25570	1	3.90413e-14	156.05	QKS(1)LMLLEMES(1)QHAK	4	-1.7922	3	0.816	0.859	0.857	0.959	1.138	1.326	plasma membrane		GO:0097708 intracellular vesicle; GO:0043229 intracellular organelle; GO:0016020 membrane; GO:0031410 cytoplasmic vesicle; GO:0071944 cell periphery; GO:0044446 intracellular organelle part; GO:0005737 cytoplasm; GO:0031982 vesicle; GO:0031224 intrinsic component of membrane; GO:0012505 endomembrane system; GO:0044424 intracellular part; GO:0005623 cell; GO:0016021 integral component of membrane;…	GO:0005515 protein binding; GO:0005488 binding;				IPR032675; IPR024788;	Leucine-rich repeat domain, L domain-like; Malectin-like carbohydrate-binding domain;
B9DFV2	AT5G47430	769	0.718	Down	0.00181819	S	E3 ubiquitin ligase PQT3-like OS=Arabidopsis thaliana OX=3702 GN=At5g47430 PE=1 SV=1	At5g47430	0.964747	5.29628e-09	130.38	KRS(1)EPPS(0.965)S(0.036)EPPVPATK	3	0.0095427	11	1.092	1.223	1.214	0.862	0.87	0.801	nucleus		GO:0043226 organelle; GO:0043231 intracellular membrane-bounded organelle; GO:0043229 intracellular organelle; GO:0005634 nucleus; GO:0044464 cell part; GO:0005622 intracellular; GO:0044424 intracellular part; GO:0043227 membrane-bounded organelle; GO:0005623 cell;	GO:0097159 organic cyclic compound binding; GO:1901363 heterocyclic compound binding; GO:0046914 transition metal ion binding; GO:0003824 catalytic activity; GO:0005488 binding; GO:0003676 nucleic acid binding; GO:0043167 ion binding; GO:0043169 cation binding; GO:0046872 metal ion binding; GO:0008270 zinc ion binding; GO:0016740 transferase activity;	K10624	RBBP6; E3 ubiquitin-protein ligase RBBP6 [EC:2.3.2.27]		IPR014891; IPR013083; IPR001878; IPR025829;	DWNN domain; Zinc finger, RING/FYVE/PHD-type; Zinc finger, CCHC-type; Zinc knuckle CX2CX3GHX4C;
F4JNM3	AT4G29440	999	1.434	Up	0.0094624	S	Regulator of Vps4 activity in the MVB pathway protein OS=Arabidopsis thaliana OX=3702 GN=At4g29440 PE=1 SV=1	At4g29440	0.979443	0.000638528	70.68	ISHYRES(0.979)PS(0.02)K	4	1.1633	1	0.816	0.861	0.767	1.063	1.33	1.111	nucleus	GO:0045184 establishment of protein localization; GO:0006810 transport; GO:0071702 organic substance transport; GO:0051179 localization; GO:0033036 macromolecule localization; GO:0008104 protein localization; GO:0015031 protein transport; GO:0051234 establishment of localization;
B3H6J5	AT3G49601	531	0.765	Down	0.0033647	S	Pre-mRNA-splicing factor OS=Arabidopsis thaliana OX=3702 GN=At3g49601 PE=1 SV=1	At3g49601	1	8.62944e-12	158.45	RES(1)VKDDEEEYK	4	-0.06758	3	1.082	1.193	1.154	0.918	0.883	0.823	nucleus				K13172	SRRM2, SRM300; serine/arginine repetitive matrix protein 2		IPR013170;	mRNA splicing factor Cwf21 domain;
F4HXV4	AT1G14840	460	1.336	Up	0.0167209	S	Microtubule-associated proteins 70-4 OS=Arabidopsis thaliana OX=3702 GN=MAP70-4 PE=4 SV=1	MAP70-4	0.958173	2.18105e-05	90.912	GES(0.958)PS(0.566)S(0.476)IKGEEESADK	3	-0.75018	2	0.742	0.916	0.895	1.103	1.212	1.097	chloroplast	GO:0016043 cellular component organization; GO:0007010 cytoskeleton organization; GO:0009987 cellular process; GO:0006996 organelle organization; GO:0071840 cellular component organization or biogenesis;		GO:0015631 tubulin binding; GO:0005515 protein binding; GO:0008092 cytoskeletal protein binding; GO:0008017 microtubule binding; GO:0005488 binding;
F4I9J7	AT1G51510	74	0.765	Down	0.0141628	S	RNA-binding protein Y14 OS=Arabidopsis thaliana OX=3702 GN=Y14 PE=1 SV=1	Y14	0.797888	3.29721e-08	114.21	LS(0.202)S(0.798)RDFESLGSDGRPGPQR	3	-0.12446	3	1.052	1.135	1.244	0.935	0.882	0.809	nucleus	GO:0050794 regulation of cellular process; GO:0000381 regulation of alternative mRNA splicing, via spliceosome; GO:0006725 cellular aromatic compound metabolic process; GO:0060255 regulation of macromolecule metabolic process; GO:0019219 regulation of nucleobase-containing compound metabolic process; GO:0048519 negative regulation of biological process; GO:0044237 cellular metabolic process; GO:0…	GO:0043229 intracellular organelle; GO:0043232 intracellular non-membrane-bounded organelle; GO:0005737 cytoplasm; GO:0044446 intracellular organelle part; GO:0032991 macromolecular complex; GO:0031981 nuclear lumen; GO:0044424 intracellular part; GO:0005730 nucleolus; GO:0016604 nuclear body; GO:0005623 cell; GO:0044422 organelle part; GO:0043228 non-membrane-bounded organelle; GO:0043226 organe…	GO:0097159 organic cyclic compound binding; GO:1901363 heterocyclic compound binding; GO:0003729 mRNA binding; GO:0003723 RNA binding; GO:1901265 nucleoside phosphate binding; GO:0005488 binding; GO:0003676 nucleic acid binding; GO:0005515 protein binding; GO:0000166 nucleotide binding; GO:0036094 small molecule binding;	K12876	RBM8A, Y14; RNA-binding protein 8A	ath03013 RNA transport - Arabidopsis thaliana (thale cress); ath03015 mRNA surveillance pathway - Arabidopsis thaliana (thale cress); ath03040 Spliceosome - Arabidopsis thaliana (thale cress);	IPR000504; IPR033744; IPR012677;	RNA recognition motif domain; RBM8, RNA recognition motif; Nucleotide-binding alpha-beta plait domain;
Q9LKW9	AT2G01980	986	1.316	Up	0.0076984	S	Sodium/hydrogen exchanger 7 OS=Arabidopsis thaliana OX=3702 GN=NHX7 PE=1 SV=1	NHX7	0.907622	0.00022719	103.46	RPS(0.908)S(0.092)LTPPR	3	-0.54498	2	0.932	0.822	0.828	1.216	1.11	1.072	plasma membrane	GO:0065008 regulation of biological quality; GO:0030641 regulation of cellular pH; GO:0030004 cellular monovalent inorganic cation homeostasis; GO:0044699 single-organism process; GO:0051234 establishment of localization; GO:0006813 potassium ion transport; GO:0006979 response to oxidative stress; GO:0010035 response to inorganic substance; GO:0044765 single-organism transport; GO:0006970 respons…	GO:0043229 intracellular organelle; GO:0016020 membrane; GO:0044434 chloroplast part; GO:0071944 cell periphery; GO:0009526 plastid envelope; GO:0031967 organelle envelope; GO:0044446 intracellular organelle part; GO:0005737 cytoplasm; GO:0044435 plastid part; GO:0031224 intrinsic component of membrane; GO:0044424 intracellular part; GO:0005623 cell; GO:0016021 integral component of membrane; GO:…	GO:0015298 solute:cation antiporter activity; GO:0022804 active transmembrane transporter activity; GO:0015291 secondary active transmembrane transporter activity; GO:0015075 ion transmembrane transporter activity; GO:0015299 solute:proton antiporter activity; GO:0022892 substrate-specific transporter activity; GO:0005515 protein binding; GO:0015077 monovalent inorganic cation transmembrane trans…				IPR006153; IPR018490;	Cation/H+ exchanger; Cyclic nucleotide-binding-like;
A0A1I9LS30	AT3G60330	960	0.626	Down	0.00191609	T	Plasma membrane ATPase OS=Arabidopsis thaliana OX=3702 GN=HA7 PE=3 SV=1	HA7	1	9.18652e-18	168.47	GYDLEDPNSNNYT(1)I	2	2.6561	1	1.098	1.303	1.338	0.784	0.757	0.8	plasma membrane	GO:0009116 nucleoside metabolic process; GO:0042278 purine nucleoside metabolic process; GO:0009167 purine ribonucleoside monophosphate metabolic process; GO:0009117 nucleotide metabolic process; GO:0044699 single-organism process; GO:0046129 purine ribonucleoside biosynthetic process; GO:0009163 nucleoside biosynthetic process; GO:0009058 biosynthetic process; GO:0009156 ribonucleoside monophosp…	GO:0031224 intrinsic component of membrane; GO:0016020 membrane; GO:0016021 integral component of membrane; GO:0044425 membrane part;	GO:0005524 ATP binding; GO:1901265 nucleoside phosphate binding; GO:0001882 nucleoside binding; GO:0043167 ion binding; GO:0016817 hydrolase activity, acting on acid anhydrides; GO:0016787 hydrolase activity; GO:0000166 nucleotide binding; GO:0017111 nucleoside-triphosphatase activity; GO:0016887 ATPase activity; GO:0097159 organic cyclic compound binding; GO:1901363 heterocyclic compound binding…	K01535	PMA1, PMA2; H+-transporting ATPase [EC:3.6.3.6]	ath00190 Oxidative phosphorylation - Arabidopsis thaliana (thale cress);	IPR004014; IPR023298; IPR023299; IPR008250; IPR023214;	Cation-transporting P-type ATPase, N-terminal; P-type ATPase, transmembrane domain; P-type ATPase, cytoplasmic domain N; P-type ATPase, A domain; HAD-like domain;
Q9SEZ7	AT2G25090	318	1.545	Up	0.0144218	S	CBL-interacting serine/threonine-protein kinase 16 OS=Arabidopsis thaliana OX=3702 GN=CIPK16 PE=1 SV=1	CIPK16	1	0.00013063	88.565	DLNEKEDDGAS(1)PR	3	0.1627	1	0.794	0.879	0.668	1.362	1.076	1.178	cytoplasm	GO:0050794 regulation of cellular process; GO:0044700 single organism signaling; GO:0016310 phosphorylation; GO:0030001 metal ion transport; GO:0018209 peptidyl-serine modification; GO:0018210 peptidyl-threonine modification; GO:0009628 response to abiotic stimulus; GO:0044267 cellular protein metabolic process; GO:0044699 single-organism process; GO:0050896 response to stimulus; GO:0044237 cellu…	GO:0005623 cell; GO:0005622 intracellular; GO:0044464 cell part;	GO:0005524 ATP binding; GO:1901265 nucleoside phosphate binding; GO:0016773 phosphotransferase activity, alcohol group as acceptor; GO:0001882 nucleoside binding; GO:0043167 ion binding; GO:0004672 protein kinase activity; GO:0000166 nucleotide binding; GO:0097159 organic cyclic compound binding; GO:1901363 heterocyclic compound binding; GO:0032549 ribonucleoside binding; GO:0097367 carbohydrate …				IPR004041; IPR000719; IPR018451; IPR011009;	NAF domain; Protein kinase domain; NAF/FISL domain; Protein kinase-like domain;
Q9LHF0	AT3G28920	250	1.6	Up	0.00128204	S	Zinc-finger homeodomain protein 9 OS=Arabidopsis thaliana OX=3702 GN=ZHD9 PE=1 SV=1	ZHD9	1	8.74175e-06	106.32	VWMHNNKNS(1)FK	4	-0.9486	3	0.682	0.785	0.819	1.201	1.266	1.19	nucleus	GO:0050794 regulation of cellular process; GO:0006725 cellular aromatic compound metabolic process; GO:0019760 glucosinolate metabolic process; GO:0097659 nucleic acid-templated transcription; GO:0060255 regulation of macromolecule metabolic process; GO:0019219 regulation of nucleobase-containing compound metabolic process; GO:0044699 single-organism process; GO:0009058 biosynthetic process; GO:0…	GO:0043226 organelle; GO:0043231 intracellular membrane-bounded organelle; GO:0043229 intracellular organelle; GO:0005634 nucleus; GO:0044464 cell part; GO:0005622 intracellular; GO:0044424 intracellular part; GO:0043227 membrane-bounded organelle; GO:0005623 cell;	GO:0003677 DNA binding; GO:0043167 ion binding; GO:0046983 protein dimerization activity; GO:0005515 protein binding; GO:0043565 sequence-specific DNA binding; GO:1901363 heterocyclic compound binding; GO:0097159 organic cyclic compound binding; GO:0000975 regulatory region DNA binding; GO:0001067 regulatory region nucleic acid binding; GO:0042802 identical protein binding; GO:0005488 binding; GO…				IPR006455; IPR006456; IPR009057;	Homeodomain, ZF-HD class; ZF-HD homeobox protein, Cys/His-rich dimerisation domain; Homeobox domain-like;
Q9T024	AT4G39150	320	1.49	Up	0.002681	S	AT4g39150/T22F8_50 OS=Arabidopsis thaliana OX=3702 GN=At4g39150 PE=2 SV=1	At4g39150	0.999999	6.93257e-15	155.87	AYS(1)RENS(1)LRHEEETGVK	3	-0.63429	3	0.722	0.832	0.836	1.149	1.275	1.138	cytoplasm		GO:0044464 cell part; GO:0005622 intracellular; GO:0005737 cytoplasm; GO:0044424 intracellular part; GO:0005829 cytosol; GO:0005623 cell; GO:0044444 cytoplasmic part;					IPR026894; IPR001623;	DNAJ-containing protein, X-domain; DnaJ domain;
F4JCV6	AT3G54350	488	1.341	Up	0.000164538	S	Emb1967 OS=Arabidopsis thaliana OX=3702 GN=emb1967 PE=4 SV=1	emb1967	1	1.27997e-11	150.76	NVVPPVNES(1)PHAK	3	0.36092	3	0.824	0.847	0.88	1.161	1.139	1.121	nucleus			GO:0005515 protein binding; GO:0005488 binding;				IPR008984; IPR025999; IPR000253;	SMAD/FHA domain; Microspherule protein, N-terminal domain; Forkhead-associated (FHA) domain;
Q9LDN6	AT3G15220	472	1.363	Up	0.0048005	S	MAP kinase OS=Arabidopsis thaliana OX=3702 GN=map4kalpha2 PE=1 SV=1	map4kalpha2	0.987003	1.66269e-08	133.98	GQYDDS(0.013)GS(0.987)PR	2	-1.1898	3	0.77	0.87	0.886	1.151	1.21	1.081	nucleus	GO:0023014 signal transduction by protein phosphorylation; GO:0050794 regulation of cellular process; GO:0044700 single organism signaling; GO:0016310 phosphorylation; GO:0051716 cellular response to stimulus; GO:0044763 single-organism cellular process; GO:0044267 cellular protein metabolic process; GO:0044699 single-organism process; GO:0044238 primary metabolic process; GO:0023052 signaling; G…	GO:0043229 intracellular organelle; GO:0043232 intracellular non-membrane-bounded organelle; GO:0044430 cytoskeletal part; GO:0005737 cytoplasm; GO:0044446 intracellular organelle part; GO:0044424 intracellular part; GO:0005623 cell; GO:0005819 spindle; GO:0044422 organelle part; GO:0043228 non-membrane-bounded organelle; GO:0005856 cytoskeleton; GO:0043226 organelle; GO:0015630 microtubule cytos…	GO:0005524 ATP binding; GO:1901265 nucleoside phosphate binding; GO:0016773 phosphotransferase activity, alcohol group as acceptor; GO:0001882 nucleoside binding; GO:0043167 ion binding; GO:0004672 protein kinase activity; GO:0000166 nucleotide binding; GO:0004702 signal transducer, downstream of receptor, with serine/threonine kinase activity; GO:0004871 signal transducer activity; GO:0097159 or…	K08838	STK24_25_MST4; serine/threonine-protein kinase 24/25/MST4 [EC:2.7.11.1]		IPR000719; IPR011989; IPR011009;	Protein kinase domain; Armadillo-like helical; Protein kinase-like domain;
Q9LDN6	AT3G15220	475	1.387	Up	0.0052449	T	MAP kinase OS=Arabidopsis thaliana OX=3702 GN=map4kalpha2 PE=1 SV=1	map4kalpha2	0.999948	1.66269e-08	133.98	GQYDDS(0.113)GS(0.887)PRT(1)PK	2	0.84125	2	0.794	0.881	0.82	1.078	1.27	1.112	nucleus	GO:0023014 signal transduction by protein phosphorylation; GO:0050794 regulation of cellular process; GO:0044700 single organism signaling; GO:0016310 phosphorylation; GO:0051716 cellular response to stimulus; GO:0044763 single-organism cellular process; GO:0044267 cellular protein metabolic process; GO:0044699 single-organism process; GO:0044238 primary metabolic process; GO:0023052 signaling; G…	GO:0043229 intracellular organelle; GO:0043232 intracellular non-membrane-bounded organelle; GO:0044430 cytoskeletal part; GO:0005737 cytoplasm; GO:0044446 intracellular organelle part; GO:0044424 intracellular part; GO:0005623 cell; GO:0005819 spindle; GO:0044422 organelle part; GO:0043228 non-membrane-bounded organelle; GO:0005856 cytoskeleton; GO:0043226 organelle; GO:0015630 microtubule cytos…	GO:0005524 ATP binding; GO:1901265 nucleoside phosphate binding; GO:0016773 phosphotransferase activity, alcohol group as acceptor; GO:0001882 nucleoside binding; GO:0043167 ion binding; GO:0004672 protein kinase activity; GO:0000166 nucleotide binding; GO:0004702 signal transducer, downstream of receptor, with serine/threonine kinase activity; GO:0004871 signal transducer activity; GO:0097159 or…	K08838	STK24_25_MST4; serine/threonine-protein kinase 24/25/MST4 [EC:2.7.11.1]		IPR000719; IPR011989; IPR011009;	Protein kinase domain; Armadillo-like helical; Protein kinase-like domain;
F4JNF8	AT4G17240	132	1.402	Up	0.00120431	S	Structural maintenance of chromosomes protein OS=Arabidopsis thaliana OX=3702 GN=At4g17240 PE=4 SV=1	At4g17240	0.996305	0.00513705	74.269	T(0.004)LS(0.996)MVLR	2	-2.2622	1	0.786	0.814	0.883	1.129	1.213	1.138	nucleus
Q9ZVD5	AT2G27040	172	1.324	Up	0.0046593	S	Protein argonaute 4 OS=Arabidopsis thaliana OX=3702 GN=AGO4 PE=1 SV=2	AGO4	0.9999	7.45932e-107	323.09	ANGNGSPNGNES(1)PSDGDR	2	0.23764	27	0.813	0.841	0.918	1.191	1.15	1.064	nucleus	GO:0065008 regulation of biological quality; GO:0010608 posttranscriptional regulation of gene expression; GO:0097659 nucleic acid-templated transcription; GO:0098542 defense response to other organism; GO:0044237 cellular metabolic process; GO:0009607 response to biotic stimulus; GO:0009814 defense response, incompatible interaction; GO:0009605 response to external stimulus; GO:0008213 protein a…	GO:0043229 intracellular organelle; GO:0000791 euchromatin; GO:0043232 intracellular non-membrane-bounded organelle; GO:0044446 intracellular organelle part; GO:0032991 macromolecular complex; GO:0031981 nuclear lumen; GO:0044424 intracellular part; GO:0005730 nucleolus; GO:0016604 nuclear body; GO:0005623 cell; GO:0015030 Cajal body; GO:0044422 organelle part; GO:0044427 chromosomal part; GO:004…	GO:0035197 siRNA binding; GO:0097159 organic cyclic compound binding; GO:1901363 heterocyclic compound binding; GO:0003723 RNA binding; GO:0005488 binding; GO:0003676 nucleic acid binding; GO:0005515 protein binding; GO:0003682 chromatin binding;	K11593	ELF2C, AGO; eukaryotic translation initiation factor 2C		IPR032472; IPR032474; IPR014811; IPR003165; IPR032473; IPR012337; IPR003100;	Argonaute linker 2 domain; Protein argonaute, N-terminal; Argonaute, linker 1 domain; Piwi domain; Protein argonaute, Mid domain; Ribonuclease H-like domain; PAZ domain;
A0A1I9LSP8	AT3G53340	21	2.145	Up	0.0073753	S	Nuclear factor Y, subunit B10 OS=Arabidopsis thaliana OX=3702 GN=NF-YB10 PE=4 SV=1	NF-YB10	0.999998	0.000485876	68.938	AESQTGGGGGGS(0.001)HES(0.999)GGDQS(1)PR	3	1.1381	2		0.625	0.53	1.135	1.436	1.145	nucleus	GO:0050794 regulation of cellular process; GO:0010468 regulation of gene expression; GO:0006355 regulation of transcription, DNA-templated; GO:0031326 regulation of cellular biosynthetic process; GO:0080090 regulation of primary metabolic process; GO:0060255 regulation of macromolecule metabolic process; GO:0019219 regulation of nucleobase-containing compound metabolic process; GO:0010556 regulat…	GO:0043226 organelle; GO:0043231 intracellular membrane-bounded organelle; GO:0043229 intracellular organelle; GO:0005634 nucleus; GO:0044464 cell part; GO:0005622 intracellular; GO:0044424 intracellular part; GO:0043227 membrane-bounded organelle; GO:0005623 cell;	GO:0097159 organic cyclic compound binding; GO:1901363 heterocyclic compound binding; GO:0003677 DNA binding; GO:0046982 protein heterodimerization activity; GO:0005488 binding; GO:0003676 nucleic acid binding; GO:0046983 protein dimerization activity; GO:0005515 protein binding; GO:0043565 sequence-specific DNA binding;				IPR003958; IPR009072;	Transcription factor CBF/NF-Y/archaeal histone domain; Histone-fold;
Q9SXE9	AT1G62480	90	1.446	Up	0.0062242	T	At1g62480/T3P18_4 OS=Arabidopsis thaliana OX=3702 GN=At1g62480 PE=1 SV=1	At1g62480	1	1.55072e-13	141.13	KDEEAPVET(1)PVVVEDESK	3	-0.58504	3	0.71	0.856	0.87	1.206	1.206	1.111	cytoplasm	GO:0006970 response to osmotic stress; GO:0042221 response to chemical; GO:0006950 response to stress; GO:0009628 response to abiotic stimulus; GO:0046686 response to cadmium ion; GO:0010035 response to inorganic substance; GO:0009651 response to salt stress; GO:0050896 response to stimulus; GO:0010038 response to metal ion;
Q9LFX8	AT1G27090	7	0.422	Down	0.00019657	S	Glycine-rich protein OS=Arabidopsis thaliana OX=3702 GN=At1g27090 PE=1 SV=1	At1g27090	0.996791	1.52271e-297	465.72	AAT(0.999)AS(0.004)S(0.997)EASEGPVMGLINK	2	1.1313	13	1.29	1.511	1.514	0.645	0.611	0.565	nucleus		GO:0044464 cell part; GO:0005622 intracellular; GO:0005737 cytoplasm; GO:0044424 intracellular part; GO:0005829 cytosol; GO:0005623 cell; GO:0044444 cytoplasmic part;	GO:0097159 organic cyclic compound binding; GO:1901363 heterocyclic compound binding; GO:0003729 mRNA binding; GO:0003723 RNA binding; GO:0005488 binding; GO:0003676 nucleic acid binding;
Q9LFX8	AT1G27090	4	0.534	Down	0.00126382	T	Glycine-rich protein OS=Arabidopsis thaliana OX=3702 GN=At1g27090 PE=1 SV=1	At1g27090	0.998835	5.58262e-212	414.09	AAT(0.999)AS(0.004)S(0.997)EASEGPVMGLINK	2	1.1313	4	1.168	1.421	1.394	0.774	0.683	0.668	nucleus		GO:0044464 cell part; GO:0005622 intracellular; GO:0005737 cytoplasm; GO:0044424 intracellular part; GO:0005829 cytosol; GO:0005623 cell; GO:0044444 cytoplasmic part;	GO:0097159 organic cyclic compound binding; GO:1901363 heterocyclic compound binding; GO:0003729 mRNA binding; GO:0003723 RNA binding; GO:0005488 binding; GO:0003676 nucleic acid binding;
Q9C6S8	AT1G31870	200	0.769	Down	0.031776	S	AT1G31870 protein OS=Arabidopsis thaliana OX=3702 GN=At1g31870 PE=1 SV=1	At1g31870	1	7.5352e-06	148.7	YLS(1)EDLS(1)PPR	2	0.027225	4	1.02	1.104	1.301	0.93	0.881	0.823	nucleus		GO:0043226 organelle; GO:0043231 intracellular membrane-bounded organelle; GO:0043229 intracellular organelle; GO:0005634 nucleus; GO:0044464 cell part; GO:0005622 intracellular; GO:0005737 cytoplasm; GO:0044424 intracellular part; GO:0005829 cytosol; GO:0043227 membrane-bounded organelle; GO:0005623 cell; GO:0044444 cytoplasmic part;		K13106	BUD13, CWC26; pre-mRNA-splicing factor CWC26
A0A1I9LNW7	AT3G10390	847	1.779	Up	0.026263	S	Protein FLOWERING locus D-like protein OS=Arabidopsis thaliana OX=3702 GN=FLD PE=4 SV=1	FLD	1	0.032205	44.318	AKS(1)GALK	3	0.64524	1	0.677	0.649	0.799	0.915	1.444	1.422	chloroplast	GO:0044699 single-organism process; GO:0008152 metabolic process; GO:0055114 oxidation-reduction process; GO:0044710 single-organism metabolic process;		GO:0097159 organic cyclic compound binding; GO:1901363 heterocyclic compound binding; GO:0003677 DNA binding; GO:0003824 catalytic activity; GO:0005488 binding; GO:0003676 nucleic acid binding; GO:0005515 protein binding; GO:0016491 oxidoreductase activity;	K11450	KDM1A, AOF2, LSD1; lysine-specific histone demethylase 1A [EC:1.-.-.-]		IPR011991; IPR002937; IPR009057; IPR007526; IPR023753;	Winged helix-turn-helix DNA-binding domain; Amine oxidase; Homeobox domain-like; SWIRM domain; FAD/NAD(P)-binding domain;
Q9LH89	AT3G28850	61	1.499	Up	0.0062226	S	Uncharacterized protein At3g28850 OS=Arabidopsis thaliana OX=3702 GN=At3g28850 PE=4 SV=1	At3g28850	0.994331	4.8623e-05	100.04	LCDS(0.006)S(0.994)FGHNHK	4	0.040737	1	0.837	0.865	0.681	1.242	1.159	1.172	nucleus	GO:0050794 regulation of cellular process; GO:0042592 homeostatic process; GO:0065008 regulation of biological quality; GO:0008152 metabolic process; GO:0050789 regulation of biological process; GO:0055114 oxidation-reduction process; GO:0044710 single-organism metabolic process; GO:0045454 cell redox homeostasis; GO:0044763 single-organism cellular process; GO:0019725 cellular homeostasis; GO:00…	GO:0016020 membrane; GO:0005623 cell; GO:0044464 cell part; GO:0071944 cell periphery; GO:0005886 plasma membrane;	GO:0009055 electron carrier activity; GO:0015035 protein disulfide oxidoreductase activity; GO:0016667 oxidoreductase activity, acting on a sulfur group of donors; GO:0015036 disulfide oxidoreductase activity; GO:0003824 catalytic activity; GO:0016491 oxidoreductase activity;				IPR002109; IPR012336;	Glutaredoxin; Thioredoxin-like fold;
F4HSW8	AT1G27430	89	1.468	Up	0.020202	S	GYF domain-containing protein OS=Arabidopsis thaliana OX=3702 GN=At1g27430 PE=4 SV=1	At1g27430	0.819257	0.00264031	62.287	KIVHENET(0.181)S(0.819)RR	4	-0.28918	1	0.839	0.848	0.722	1.048	1.099	1.389	nucleus			GO:0005515 protein binding; GO:0005488 binding;				IPR003169;	GYF domain;
Q8W4I4	AT1G70300	703	1.373	Up	0.042961	T	Potassium transporter 6 OS=Arabidopsis thaliana OX=3702 GN=POT6 PE=2 SV=1	POT6	1	4.70086e-05	102.52	FVVPET(1)PKIEK	4	0.79552	2	0.813	0.914	0.783	1.036	1.034	1.377	plasma membrane	GO:0098655 cation transmembrane transport; GO:0034220 ion transmembrane transport; GO:0098660 inorganic ion transmembrane transport; GO:0030001 metal ion transport; GO:0071804 cellular potassium ion transport; GO:0044763 single-organism cellular process; GO:0044699 single-organism process; GO:0051234 establishment of localization; GO:0006810 transport; GO:0006813 potassium ion transport; GO:00550…	GO:0016020 membrane; GO:0044464 cell part; GO:0071944 cell periphery; GO:0044425 membrane part; GO:0031224 intrinsic component of membrane; GO:0005623 cell; GO:0016021 integral component of membrane; GO:0005886 plasma membrane;	GO:0046873 metal ion transmembrane transporter activity; GO:0015075 ion transmembrane transporter activity; GO:0022892 substrate-specific transporter activity; GO:0015077 monovalent inorganic cation transmembrane transporter activity; GO:0022890 inorganic cation transmembrane transporter activity; GO:0008324 cation transmembrane transporter activity; GO:0022891 substrate-specific transmembrane tr…	K03549	kup; KUP system potassium uptake protein
F4IPV6	AT2G31010	38	1.317	Up	0.0199181	S	Protein kinase superfamily protein OS=Arabidopsis thaliana OX=3702 GN=At2g31010 PE=4 SV=1	At2g31010	0.997789	3.70913e-33	207.17	LLSFESQGEALS(0.002)KDS(0.998)PR	3	0.19419	1	0.791	0.808	0.981	1.158	1.171	1.068	nucleus	GO:0050794 regulation of cellular process; GO:0044700 single organism signaling; GO:0051716 cellular response to stimulus; GO:0016310 phosphorylation; GO:0035556 intracellular signal transduction; GO:0044267 cellular protein metabolic process; GO:0044699 single-organism process; GO:0023052 signaling; GO:0050896 response to stimulus; GO:0044238 primary metabolic process; GO:0044237 cellular metabo…	GO:0005623 cell; GO:0005622 intracellular; GO:0044464 cell part;	GO:0005524 ATP binding; GO:1901265 nucleoside phosphate binding; GO:0016773 phosphotransferase activity, alcohol group as acceptor; GO:0001882 nucleoside binding; GO:0043167 ion binding; GO:0004672 protein kinase activity; GO:0000166 nucleotide binding; GO:0004871 signal transducer activity; GO:0097159 organic cyclic compound binding; GO:1901363 heterocyclic compound binding; GO:0032549 ribonucle…				IPR000719; IPR001245; IPR011009;	Protein kinase domain; Serine-threonine/tyrosine-protein kinase catalytic domain; Protein kinase-like domain;
Q9LSZ3	AT3G21710	135	1.335	Up	0.00140479	T	Vascular-related unknown protein 1 OS=Arabidopsis thaliana OX=3702 GN=VUP1 PE=2 SV=1	VUP1	1	1.77206e-06	118.21	VSHFEHIQT(1)PPRK	5	-0.026075	2	0.806	0.903	0.847	1.127	1.174	1.111	nucleus	GO:0010089 xylem development; GO:0032502 developmental process; GO:0009888 tissue development; GO:0048856 anatomical structure development; GO:0010087 phloem or xylem histogenesis;	GO:0016020 membrane; GO:0043229 intracellular organelle; GO:0005737 cytoplasm; GO:0031224 intrinsic component of membrane; GO:0044424 intracellular part; GO:0005829 cytosol; GO:0005623 cell; GO:0016021 integral component of membrane; GO:0043231 intracellular membrane-bounded organelle; GO:0043226 organelle; GO:0005634 nucleus; GO:0005622 intracellular; GO:0044464 cell part; GO:0044425 membrane pa…
Q940N7	AT4G05150	311	1.355	Up	0.0109966	T	AT4g05150/C17L7_70 OS=Arabidopsis thaliana OX=3702 GN=At4g05150 PE=1 SV=1	At4g05150	0.797441	6.68825e-45	212.17	ISTPELPPPVFIKPES(1)PEPVS(0.203)T(0.797)PK	3	-0.21264	5	0.77	0.845	0.922	1.209	1.179	1.049	nucleus	GO:0016310 phosphorylation; GO:0044267 cellular protein metabolic process; GO:0044238 primary metabolic process; GO:0044237 cellular metabolic process; GO:0006796 phosphate-containing compound metabolic process; GO:0071704 organic substance metabolic process; GO:0008152 metabolic process; GO:0006468 protein phosphorylation; GO:0006793 phosphorus metabolic process; GO:0046777 protein autophosphory…		GO:0016301 kinase activity; GO:0016773 phosphotransferase activity, alcohol group as acceptor; GO:0003824 catalytic activity; GO:0005488 binding; GO:0005515 protein binding; GO:0004674 protein serine/threonine kinase activity; GO:0004672 protein kinase activity; GO:0016740 transferase activity; GO:0016772 transferase activity, transferring phosphorus-containing groups;				IPR000270;	PB1 domain;
O80986	AT2G26110	88	1.315	Up	0.0046376	S	At2g26110 OS=Arabidopsis thaliana OX=3702 GN=At2g26110 PE=1 SV=1	At2g26110	0.948971	0.0124514	54.982	S(0.051)PS(0.949)MIHR	3	-0.78981	2	0.879	0.803	0.901	1.207	1.09	1.099	nucleus	GO:0033993 response to lipid; GO:0001101 response to acid chemical; GO:0042221 response to chemical; GO:0009737 response to abscisic acid; GO:1901700 response to oxygen-containing compound; GO:0009719 response to endogenous stimulus; GO:0097305 response to alcohol; GO:0010033 response to organic substance; GO:0009725 response to hormone; GO:0050896 response to stimulus;	GO:0031224 intrinsic component of membrane; GO:0016020 membrane; GO:0016021 integral component of membrane; GO:0044425 membrane part;					IPR025520;	Domain of unknown function DUF4408;
O80986	AT2G26110	142	1.635	Up	0.0028239	S	At2g26110 OS=Arabidopsis thaliana OX=3702 GN=At2g26110 PE=1 SV=1	At2g26110	0.989977	0.00918555	60.828	S(0.01)PS(0.99)VLHR	3	-0.034041	2	0.794	0.805	0.653	1.184	1.313	1.186	nucleus	GO:0033993 response to lipid; GO:0001101 response to acid chemical; GO:0042221 response to chemical; GO:0009737 response to abscisic acid; GO:1901700 response to oxygen-containing compound; GO:0009719 response to endogenous stimulus; GO:0097305 response to alcohol; GO:0010033 response to organic substance; GO:0009725 response to hormone; GO:0050896 response to stimulus;	GO:0031224 intrinsic component of membrane; GO:0016020 membrane; GO:0016021 integral component of membrane; GO:0044425 membrane part;					IPR025520;	Domain of unknown function DUF4408;
F4JL78	AT4G28300	136	1.328	Up	0.0050976	T	Formin-like protein (DUF1421) OS=Arabidopsis thaliana OX=3702 GN=At4g28300 PE=1 SV=1	At4g28300	1	0.000564947	103.43	VAT(1)PVPEPK	2	-0.37096	7	0.785	0.868	0.91	1.084	1.189	1.13	nucleus
Q9FYF7	AT1G67360	237	2.723	Up	0.0060428	S	REF/SRPP-like protein At1g67360 OS=Arabidopsis thaliana OX=3702 GN=At1g67360 PE=2 SV=1	At1g67360	0.956645	5.84996e-16	154.86	KGETTDAADGDKSS(0.022)S(0.957)DS(0.021)E	3	-0.032046	1	0.42	0.43	0.735	1.629	1.306	1.381	cytoplasm	GO:0032502 developmental process; GO:0016043 cellular component organization; GO:0044707 single-multicellular organism process; GO:0009555 pollen development; GO:0040008 regulation of growth; GO:1902584 positive regulation of response to water deprivation; GO:2000070 regulation of response to water deprivation; GO:0044699 single-organism process; GO:0080186 developmental vegetative growth; GO:008…	GO:0043226 organelle; GO:0043231 intracellular membrane-bounded organelle; GO:0043229 intracellular organelle; GO:0005783 endoplasmic reticulum; GO:0043232 intracellular non-membrane-bounded organelle; GO:0044464 cell part; GO:0005622 intracellular; GO:0005737 cytoplasm; GO:0005773 vacuole; GO:0012505 endomembrane system; GO:0044424 intracellular part; GO:0005811 lipid particle; GO:0043227 membra…
Q9SU69	AT3G48060	1097	1.306	Up	0.0095021	S	BAH and TFIIS domain-containing protein OS=Arabidopsis thaliana OX=3702 GN=T17F15.70 PE=4 SV=1	T17F15.70	0.956247	4.10697e-59	267.25	T(0.044)S(0.956)DADGDEAGECT(0.344)S(0.656)AAR	2	0.3722	2	0.832	0.856	0.904	1.167	1.2	1.017	chloroplast,mitochondria	GO:0006725 cellular aromatic compound metabolic process; GO:0097659 nucleic acid-templated transcription; GO:0009058 biosynthetic process; GO:0006354 DNA-templated transcription, elongation; GO:0044237 cellular metabolic process; GO:0071704 organic substance metabolic process; GO:0008152 metabolic process; GO:0046483 heterocycle metabolic process; GO:0019438 aromatic compound biosynthetic process…	GO:0043229 intracellular organelle; GO:0044446 intracellular organelle part; GO:0032991 macromolecular complex; GO:0031981 nuclear lumen; GO:0044424 intracellular part; GO:0005623 cell; GO:0044422 organelle part; GO:0043231 intracellular membrane-bounded organelle; GO:0043226 organelle; GO:0031974 membrane-enclosed lumen; GO:0005634 nucleus; GO:0005654 nucleoplasm; GO:0070013 intracellular organe…	GO:0003682 chromatin binding; GO:0005488 binding;				IPR017923; IPR003617; IPR001025;	Transcription factor IIS, N-terminal; Transcription elongation factor, TFIIS/CRSP70, N-terminal, sub-type; Bromo adjacent homology (BAH) domain;
Q8VZT4	AT1G29370	465	0.723	Down	0.0169043	S	RNA polymerase II degradation factor-like protein (DUF1296) OS=Arabidopsis thaliana OX=3702 GN=At1g29370 PE=2 SV=1	At1g29370	0.999907	3.04437e-156	347.52	QENSEGAQEHQYTFTQS(1)EQGYAYENAK	3	0.19169	2	1.012	1.238	1.27	0.908	0.841	0.796	nucleus	GO:0016310 phosphorylation; GO:0008152 metabolic process; GO:0044237 cellular metabolic process; GO:0006793 phosphorus metabolic process; GO:0009987 cellular process; GO:0006796 phosphate-containing compound metabolic process;		GO:0005515 protein binding; GO:0016301 kinase activity; GO:0003824 catalytic activity; GO:0016740 transferase activity; GO:0005488 binding; GO:0016772 transferase activity, transferring phosphorus-containing groups;				IPR009060;	UBA-like;
Q9FF53	AT5G60660	283	0.763	Down	0.0051434	S	Probable aquaporin PIP2-4 OS=Arabidopsis thaliana OX=3702 GN=PIP2-4 PE=1 SV=1	PIP2-4	1	5.61457e-09	139.64	ALGS(1)FGS(1)FGS(1)FR	2	-0.91012	10	1.19	1.162	1.082	0.939	0.82	0.861	plasma membrane	GO:0044707 single-multicellular organism process; GO:0001101 response to acid chemical; GO:0021700 developmental maturation; GO:0034220 ion transmembrane transport; GO:0090627 plant epidermal cell differentiation; GO:0048869 cellular developmental process; GO:0080147 root hair cell development; GO:1901700 response to oxygen-containing compound; GO:0044699 single-organism process; GO:0050896 respo…	GO:0016020 membrane; GO:0031226 intrinsic component of plasma membrane; GO:0044459 plasma membrane part; GO:0009506 plasmodesma; GO:0044425 membrane part; GO:0044464 cell part; GO:0071944 cell periphery; GO:0030054 cell junction; GO:0031224 intrinsic component of membrane; GO:0005887 integral component of plasma membrane; GO:0005623 cell; GO:0005911 cell-cell junction; GO:0016021 integral compone…	GO:0022838 substrate-specific channel activity; GO:0022803 passive transmembrane transporter activity; GO:0015250 water channel activity; GO:0022892 substrate-specific transporter activity; GO:0005372 water transmembrane transporter activity; GO:0015267 channel activity; GO:0022891 substrate-specific transmembrane transporter activity; GO:0022857 transmembrane transporter activity; GO:0005215 tra…	K09872	PIP; aquaporin PIP		IPR023271;	Aquaporin-like;
Q9FF53	AT5G60660	280	0.669	Down	0.0136184	S	Probable aquaporin PIP2-4 OS=Arabidopsis thaliana OX=3702 GN=PIP2-4 PE=1 SV=1	PIP2-4	1	4.59622e-08	132.02	ALGS(1)FGS(1)FGS(1)FR	2	-0.91012	3	1.294	1.26	1.089	0.942	0.774	0.72	plasma membrane	GO:0044707 single-multicellular organism process; GO:0001101 response to acid chemical; GO:0021700 developmental maturation; GO:0034220 ion transmembrane transport; GO:0090627 plant epidermal cell differentiation; GO:0048869 cellular developmental process; GO:0080147 root hair cell development; GO:1901700 response to oxygen-containing compound; GO:0044699 single-organism process; GO:0050896 respo…	GO:0016020 membrane; GO:0031226 intrinsic component of plasma membrane; GO:0044459 plasma membrane part; GO:0009506 plasmodesma; GO:0044425 membrane part; GO:0044464 cell part; GO:0071944 cell periphery; GO:0030054 cell junction; GO:0031224 intrinsic component of membrane; GO:0005887 integral component of plasma membrane; GO:0005623 cell; GO:0005911 cell-cell junction; GO:0016021 integral compone…	GO:0022838 substrate-specific channel activity; GO:0022803 passive transmembrane transporter activity; GO:0015250 water channel activity; GO:0022892 substrate-specific transporter activity; GO:0005372 water transmembrane transporter activity; GO:0015267 channel activity; GO:0022891 substrate-specific transmembrane transporter activity; GO:0022857 transmembrane transporter activity; GO:0005215 tra…	K09872	PIP; aquaporin PIP		IPR023271;	Aquaporin-like;
Q8L3X8	AT3G55460	22	1.337	Up	0.0189572	S	Serine/arginine-rich SC35-like splicing factor SCL30 OS=Arabidopsis thaliana OX=3702 GN=SCL30 PE=1 SV=1	SCL30	1	0.000171162	97.965	S(1)PPPPPPR	3	0.0074845	19	0.826	0.885	0.841	1.089	1.3	1.022	chloroplast	GO:0006396 RNA processing; GO:0006950 response to stress; GO:0006725 cellular aromatic compound metabolic process; GO:1901360 organic cyclic compound metabolic process; GO:0006807 nitrogen compound metabolic process; GO:0050896 response to stimulus; GO:0044238 primary metabolic process; GO:0044237 cellular metabolic process; GO:0071704 organic substance metabolic process; GO:0006397 mRNA processi…	GO:0043229 intracellular organelle; GO:0044446 intracellular organelle part; GO:0032991 macromolecular complex; GO:0031981 nuclear lumen; GO:0044424 intracellular part; GO:0005681 spliceosomal complex; GO:0016604 nuclear body; GO:0005623 cell; GO:0044422 organelle part; GO:0043231 intracellular membrane-bounded organelle; GO:0043226 organelle; GO:0031974 membrane-enclosed lumen; GO:0005634 nucleu…	GO:0097159 organic cyclic compound binding; GO:1901363 heterocyclic compound binding; GO:0003729 mRNA binding; GO:0003723 RNA binding; GO:1901265 nucleoside phosphate binding; GO:0042802 identical protein binding; GO:0005488 binding; GO:0003676 nucleic acid binding; GO:0005515 protein binding; GO:0000166 nucleotide binding; GO:0036094 small molecule binding;	K12900	FUSIP1; FUS-interacting serine-arginine-rich protein 1	ath03040 Spliceosome - Arabidopsis thaliana (thale cress);	IPR000504; IPR012677;	RNA recognition motif domain; Nucleotide-binding alpha-beta plait domain;
Q9SIH0	AT2G36160	19	0.657	Down	0.0134972	S	40S ribosomal protein S14-1 OS=Arabidopsis thaliana OX=3702 GN=RPS14A PE=1 SV=1	RPS14A	1	6.80914e-06	109.99	VDVVTLGPS(1)VR	3	0.028148	2	1.191	1.075	1.404	0.841	0.862	0.71	cytoplasm	GO:0044085 cellular component biogenesis; GO:0016043 cellular component organization; GO:0022613 ribonucleoprotein complex biogenesis; GO:0006518 peptide metabolic process; GO:0006725 cellular aromatic compound metabolic process; GO:0022618 ribonucleoprotein complex assembly; GO:0044267 cellular protein metabolic process; GO:0009058 biosynthetic process; GO:1901566 organonitrogen compound biosynt…	GO:0016020 membrane; GO:0031090 organelle membrane; GO:0030054 cell junction; GO:0071944 cell periphery; GO:0015935 small ribosomal subunit; GO:0005737 cytoplasm; GO:0032991 macromolecular complex; GO:0044424 intracellular part; GO:0005911 cell-cell junction; GO:0005623 cell; GO:0055044 symplast; GO:0044422 organelle part; GO:0043228 non-membrane-bounded organelle; GO:0009506 plasmodesma; GO:0044…	GO:0097159 organic cyclic compound binding; GO:1901363 heterocyclic compound binding; GO:0003723 RNA binding; GO:0003729 mRNA binding; GO:0048027 mRNA 5'-UTR binding; GO:0005488 binding; GO:0003676 nucleic acid binding; GO:0070181 small ribosomal subunit rRNA binding; GO:0005515 protein binding; GO:0003735 structural constituent of ribosome; GO:0005198 structural molecule activity; GO:0019843 rRN…	K02955	RP-S14e, RPS14; small subunit ribosomal protein S14e	ath03010 Ribosome - Arabidopsis thaliana (thale cress);
Q9C5X3	AT1G12360	596	1.316	Up	0.0162437	S	SNARE-interacting protein KEULE OS=Arabidopsis thaliana OX=3702 GN=KEU PE=1 SV=2	KEU	1	0.00478324	76.221	HAS(1)S(1)DFRK	2	-0.91557	4	0.776	0.868	0.939	1.228	1.082	1.088	cytoplasm	GO:0006904 vesicle docking involved in exocytosis; GO:0016192 vesicle-mediated transport; GO:0044763 single-organism cellular process; GO:0044699 single-organism process; GO:0071702 organic substance transport; GO:0048278 vesicle docking; GO:0022406 membrane docking; GO:0015031 protein transport; GO:0051234 establishment of localization; GO:0045184 establishment of protein localization; GO:000681…	GO:0043229 intracellular organelle; GO:0016020 membrane; GO:0019898 extrinsic component of membrane; GO:0043232 intracellular non-membrane-bounded organelle; GO:0071944 cell periphery; GO:0005737 cytoplasm; GO:0009524 phragmoplast; GO:0044424 intracellular part; GO:0005829 cytosol; GO:0005623 cell; GO:0005886 plasma membrane; GO:0043228 non-membrane-bounded organelle; GO:0043226 organelle; GO:000…	GO:0005515 protein binding; GO:0005488 binding;	K15292	STXBP1, MUNC18-1; syntaxin-binding protein 1		IPR027482;	Sec1-like, domain 2;
Q9SG79	AT3G10730	63	0.652	Down	0.0031798	S	SUN domain-containing protein 2 OS=Arabidopsis thaliana OX=3702 GN=SUN2 PE=1 SV=1	SUN2	0.999985	2.29214e-64	256.87	AEAAGERS(1)NT(1)YDVGPVTR	2	1.0462	4	1.081	1.272	1.326	0.835	0.797	0.767	mitochondria	GO:0044085 cellular component biogenesis; GO:0006997 nucleus organization; GO:0016043 cellular component organization; GO:0010256 endomembrane system organization; GO:0071822 protein complex subunit organization; GO:0051260 protein homooligomerization; GO:0044763 single-organism cellular process; GO:0044802 single-organism membrane organization; GO:0044699 single-organism process; GO:0051641 cell…	GO:0016020 membrane; GO:0042175 nuclear outer membrane-endoplasmic reticulum membrane network; GO:0005783 endoplasmic reticulum; GO:0031090 organelle membrane; GO:0005737 cytoplasm; GO:0031224 intrinsic component of membrane; GO:0044424 intracellular part; GO:0005623 cell; GO:0044422 organelle part; GO:0043228 non-membrane-bounded organelle; GO:0005856 cytoskeleton; GO:0031965 nuclear membrane; G…	GO:0043495 protein anchor; GO:0005515 protein binding; GO:0005488 binding;	K19347	SUN1_2; SUN domain-containing protein 1/2		IPR012919;	SUN domain;
Q9SG79	AT3G10730	65	0.574	Down	0.021398	T	SUN domain-containing protein 2 OS=Arabidopsis thaliana OX=3702 GN=SUN2 PE=1 SV=1	SUN2	0.999966	1.97073e-29	195.33	AEAAGERS(1)NT(1)YDVGPVTR	2	1.0462	2	1.095	1.341	1.435	0.75	0.74	0.733	mitochondria	GO:0044085 cellular component biogenesis; GO:0006997 nucleus organization; GO:0016043 cellular component organization; GO:0010256 endomembrane system organization; GO:0071822 protein complex subunit organization; GO:0051260 protein homooligomerization; GO:0044763 single-organism cellular process; GO:0044802 single-organism membrane organization; GO:0044699 single-organism process; GO:0051641 cell…	GO:0016020 membrane; GO:0042175 nuclear outer membrane-endoplasmic reticulum membrane network; GO:0005783 endoplasmic reticulum; GO:0031090 organelle membrane; GO:0005737 cytoplasm; GO:0031224 intrinsic component of membrane; GO:0044424 intracellular part; GO:0005623 cell; GO:0044422 organelle part; GO:0043228 non-membrane-bounded organelle; GO:0005856 cytoskeleton; GO:0031965 nuclear membrane; G…	GO:0043495 protein anchor; GO:0005515 protein binding; GO:0005488 binding;	K19347	SUN1_2; SUN domain-containing protein 1/2		IPR012919;	SUN domain;
Q8H185	AT5G43850	177	1.357	Up	0.0066427	T	1,2-dihydroxy-3-keto-5-methylthiopentene dioxygenase 4 OS=Arabidopsis thaliana OX=3702 GN=ARD4 PE=1 SV=1	ARD4	0.999663	0.00271404	77.662	YIHGLT(1)YK	3	-0.12302	1	0.829	0.869	0.83	1.025	1.163	1.242	nucleus	GO:0000097 sulfur amino acid biosynthetic process; GO:0016053 organic acid biosynthetic process; GO:0019509 L-methionine salvage from methylthioadenosine; GO:0009066 aspartate family amino acid metabolic process; GO:0044699 single-organism process; GO:0009058 biosynthetic process; GO:1901566 organonitrogen compound biosynthetic process; GO:0044237 cellular metabolic process; GO:0000096 sulfur ami…	GO:0043226 organelle; GO:0043231 intracellular membrane-bounded organelle; GO:0043229 intracellular organelle; GO:0005634 nucleus; GO:0044464 cell part; GO:0005622 intracellular; GO:0005737 cytoplasm; GO:0044424 intracellular part; GO:0043227 membrane-bounded organelle; GO:0005623 cell;	GO:0016702 oxidoreductase activity, acting on single donors with incorporation of molecular oxygen, incorporation of two atoms of oxygen; GO:0016701 oxidoreductase activity, acting on single donors with incorporation of molecular oxygen; GO:0003824 catalytic activity; GO:0005488 binding; GO:0051213 dioxygenase activity; GO:0043167 ion binding; GO:0043169 cation binding; GO:0046872 metal ion bindi…	K08967	mtnD, mtnZ, ADI1; 1,2-dihydroxy-3-keto-5-methylthiopentene dioxygenase [EC:1.13.11.53 1.13.11.54]	ath00270 Cysteine and methionine metabolism - Arabidopsis thaliana (thale cress); ath01100 Metabolic pathways - Arabidopsis thaliana (thale cress);	IPR011051; IPR014710;	RmlC-like cupin domain; RmlC-like jelly roll fold;
Q9FMM3	AT5G42950	1138	0.679	Down	0.0176622	S	GYF domain-containing protein OS=Arabidopsis thaliana OX=3702 GN=EXA1 PE=1 SV=1	EXA1	0.999838	1.10684e-08	126.4	KPQPGS(1)ADDSEIK	3	-2.9774	4	1.226	1.311	1.071	0.771	0.95	0.728	nucleus	GO:0001101 response to acid chemical; GO:0006950 response to stress; GO:0002252 immune effector process; GO:1901700 response to oxygen-containing compound; GO:0098542 defense response to other organism; GO:0097305 response to alcohol; GO:0002376 immune system process; GO:0044403 symbiosis, encompassing mutualism through parasitism; GO:0010033 response to organic substance; GO:0043207 response to …		GO:0097159 organic cyclic compound binding; GO:1901363 heterocyclic compound binding; GO:0003729 mRNA binding; GO:0003723 RNA binding; GO:0005515 protein binding; GO:0005488 binding; GO:0003676 nucleic acid binding;				IPR003169;	GYF domain;
A0A1P8B3F7	AT4G05330	119	0.651	Down	0.0021967	S	ARF-GAP domain 13 OS=Arabidopsis thaliana OX=3702 GN=AGD13 PE=4 SV=1	AGD13	0.996914	0.000226229	85.45	SSAFLTSS(0.003)LS(0.997)R	2	1.7798	3	1.129	1.18	1.372	0.777	0.819	0.799	chloroplast			GO:0030234 enzyme regulator activity; GO:0060589 nucleoside-triphosphatase regulator activity; GO:0005488 binding; GO:0030695 GTPase regulator activity; GO:0005515 protein binding; GO:0098772 molecular function regulator; GO:0008047 enzyme activator activity; GO:0005096 GTPase activator activity;	K12486	SMAP; stromal membrane-associated protein	ath04144 Endocytosis - Arabidopsis thaliana (thale cress);	IPR000008;	C2 domain;
Q9FJN8	AT5G65270	58	1.444	Up	0.000139852	T	Ras-related protein RABA4a OS=Arabidopsis thaliana OX=3702 GN=RABA4A PE=1 SV=1	RABA4A	1	0.00102118	118.71	T(1)LVIDHK	3	0.20335	1	0.795	0.851	0.793	1.192	1.148	1.181	cytoplasm	GO:0050794 regulation of cellular process; GO:0044700 single organism signaling; GO:0044085 cellular component biogenesis; GO:0051716 cellular response to stimulus; GO:0035556 intracellular signal transduction; GO:0044699 single-organism process; GO:0071702 organic substance transport; GO:0007264 small GTPase mediated signal transduction; GO:0023052 signaling; GO:0050896 response to stimulus; GO:…	GO:0097708 intracellular vesicle; GO:0043229 intracellular organelle; GO:0016020 membrane; GO:0031410 cytoplasmic vesicle; GO:0071944 cell periphery; GO:0005737 cytoplasm; GO:0031982 vesicle; GO:0012505 endomembrane system; GO:0044424 intracellular part; GO:0005623 cell; GO:0005886 plasma membrane; GO:0043226 organelle; GO:0043231 intracellular membrane-bounded organelle; GO:0005622 intracellular…	GO:1901265 nucleoside phosphate binding; GO:0001882 nucleoside binding; GO:0043167 ion binding; GO:0000166 nucleotide binding; GO:1901363 heterocyclic compound binding; GO:0097159 organic cyclic compound binding; GO:0032549 ribonucleoside binding; GO:0097367 carbohydrate derivative binding; GO:0032553 ribonucleotide binding; GO:0005488 binding; GO:0032550 purine ribonucleoside binding; GO:0043168…	K07904	RAB11A; Ras-related protein Rab-11A	ath04144 Endocytosis - Arabidopsis thaliana (thale cress);	IPR005225; IPR027417;	Small GTP-binding protein domain; P-loop containing nucleoside triphosphate hydrolase;
A0A1P8B770	AT4G17330	1887	1.339	Up	0.00177526	S	G2484-1 protein OS=Arabidopsis thaliana OX=3702 GN=G2484-1 PE=4 SV=1	G2484-1	0.999994	6.97212e-71	276.12	NTTASDMES(1)DES(1)AENR	3	1.6767	7	0.8	0.847	0.906	1.151	1.164	1.103	nucleus							IPR008395; IPR014002;	Agenet-like domain; Agenet domain, plant type;
Q9SZL5	AT4G38150	82	0.725	Down	0.0094835	S	Pentatricopeptide repeat-containing protein At4g38150 OS=Arabidopsis thaliana OX=3702 GN=At4g38150 PE=2 SV=1	At4g38150	0.96649	9.79745e-16	139.49	S(0.001)DT(0.006)T(0.027)LS(0.966)DDGFLEQFK	3	-0.53407	2	1.046	1.253	1.215	0.918	0.813	0.817	chloroplast	GO:0006725 cellular aromatic compound metabolic process; GO:1901360 organic cyclic compound metabolic process; GO:0006807 nitrogen compound metabolic process; GO:0044238 primary metabolic process; GO:0009451 RNA modification; GO:0044237 cellular metabolic process; GO:0071704 organic substance metabolic process; GO:0016070 RNA metabolic process; GO:0008152 metabolic process; GO:0046483 heterocycle…	GO:0043231 intracellular membrane-bounded organelle; GO:0043226 organelle; GO:0043229 intracellular organelle; GO:0044464 cell part; GO:0005622 intracellular; GO:0044424 intracellular part; GO:0043227 membrane-bounded organelle; GO:0005623 cell;	GO:0097159 organic cyclic compound binding; GO:1901363 heterocyclic compound binding; GO:0003723 RNA binding; GO:0003824 catalytic activity; GO:0005488 binding; GO:0016788 hydrolase activity, acting on ester bonds; GO:0004518 nuclease activity; GO:0003676 nucleic acid binding; GO:0016787 hydrolase activity; GO:0004519 endonuclease activity;
P51430	AT5G10360	237	0.597	Down	0.00120218	S	40S ribosomal protein S6-2 OS=Arabidopsis thaliana OX=3702 GN=RPS6B PE=1 SV=3	RPS6B	0.999061	5.05794e-06	112.91	S(0.999)RLS(0.984)S(0.017)APAKPVAA	3	0.30011	5	1.209	1.38	1.22	0.791	0.794	0.69	nucleus	GO:0044085 cellular component biogenesis; GO:0022613 ribonucleoprotein complex biogenesis; GO:0006518 peptide metabolic process; GO:0006725 cellular aromatic compound metabolic process; GO:0044267 cellular protein metabolic process; GO:0009058 biosynthetic process; GO:1901566 organonitrogen compound biosynthetic process; GO:0050896 response to stimulus; GO:0044237 cellular metabolic process; GO:0…	GO:0016020 membrane; GO:0005840 ribosome; GO:0043229 intracellular organelle; GO:0043232 intracellular non-membrane-bounded organelle; GO:0071944 cell periphery; GO:0030054 cell junction; GO:0015935 small ribosomal subunit; GO:0044446 intracellular organelle part; GO:0005737 cytoplasm; GO:0032991 macromolecular complex; GO:0044424 intracellular part; GO:0005829 cytosol; GO:0005911 cell-cell junct…	GO:0097159 organic cyclic compound binding; GO:1901363 heterocyclic compound binding; GO:0003729 mRNA binding; GO:0003723 RNA binding; GO:0005488 binding; GO:0003676 nucleic acid binding; GO:0005198 structural molecule activity; GO:0003735 structural constituent of ribosome;	K02991	RP-S6e, RPS6; small subunit ribosomal protein S6e	ath03010 Ribosome - Arabidopsis thaliana (thale cress);
P51430	AT5G10360	240	0.709	Down	0.0082962	S	40S ribosomal protein S6-2 OS=Arabidopsis thaliana OX=3702 GN=RPS6B PE=1 SV=3	RPS6B	0.984178	8.50125e-07	126.32	S(0.999)RLS(0.984)S(0.017)APAKPVAA	3	0.30011	15	1.091	1.292	1.162	0.865	0.893	0.757	nucleus	GO:0044085 cellular component biogenesis; GO:0022613 ribonucleoprotein complex biogenesis; GO:0006518 peptide metabolic process; GO:0006725 cellular aromatic compound metabolic process; GO:0044267 cellular protein metabolic process; GO:0009058 biosynthetic process; GO:1901566 organonitrogen compound biosynthetic process; GO:0050896 response to stimulus; GO:0044237 cellular metabolic process; GO:0…	GO:0016020 membrane; GO:0005840 ribosome; GO:0043229 intracellular organelle; GO:0043232 intracellular non-membrane-bounded organelle; GO:0071944 cell periphery; GO:0030054 cell junction; GO:0015935 small ribosomal subunit; GO:0044446 intracellular organelle part; GO:0005737 cytoplasm; GO:0032991 macromolecular complex; GO:0044424 intracellular part; GO:0005829 cytosol; GO:0005911 cell-cell junct…	GO:0097159 organic cyclic compound binding; GO:1901363 heterocyclic compound binding; GO:0003729 mRNA binding; GO:0003723 RNA binding; GO:0005488 binding; GO:0003676 nucleic acid binding; GO:0005198 structural molecule activity; GO:0003735 structural constituent of ribosome;	K02991	RP-S6e, RPS6; small subunit ribosomal protein S6e	ath03010 Ribosome - Arabidopsis thaliana (thale cress);
Q0WM93	AT4G02480	593	0.739	Down	0.00164261	S	AAA-type ATPase family protein OS=Arabidopsis thaliana OX=3702 GN=At4g02470 PE=2 SV=1	At4g02470	0.958545	2.75878e-52	226.05	KPTSSVDADITGGS(0.001)T(0.019)LS(0.959)S(0.022)QALPK	3	0.95572	3	1.089	1.194	1.2	0.885	0.872	0.817	chloroplast		GO:0043226 organelle; GO:0043231 intracellular membrane-bounded organelle; GO:0043229 intracellular organelle; GO:0005634 nucleus; GO:0044464 cell part; GO:0005622 intracellular; GO:0044424 intracellular part; GO:0043227 membrane-bounded organelle; GO:0005623 cell;	GO:0005524 ATP binding; GO:1901265 nucleoside phosphate binding; GO:0001882 nucleoside binding; GO:0043167 ion binding; GO:0005515 protein binding; GO:0000166 nucleotide binding; GO:0097159 organic cyclic compound binding; GO:1901363 heterocyclic compound binding; GO:0032549 ribonucleoside binding; GO:0097367 carbohydrate derivative binding; GO:0032553 ribonucleotide binding; GO:0005488 binding; …				IPR003593; IPR003959; IPR008984; IPR027417; IPR000253;	AAA+ ATPase domain; ATPase, AAA-type, core; SMAD/FHA domain; P-loop containing nucleoside triphosphate hydrolase; Forkhead-associated (FHA) domain;
Q0WM93	AT4G02480	302	0.743	Down	0.0105418	S	AAA-type ATPase family protein OS=Arabidopsis thaliana OX=3702 GN=At4g02470 PE=2 SV=1	At4g02470	1	0.000554831	70.197	S(1)FHLLPPIAK	2	0.46758	3	1.214	1.22	1.04	0.924	0.848	0.809	chloroplast		GO:0043226 organelle; GO:0043231 intracellular membrane-bounded organelle; GO:0043229 intracellular organelle; GO:0005634 nucleus; GO:0044464 cell part; GO:0005622 intracellular; GO:0044424 intracellular part; GO:0043227 membrane-bounded organelle; GO:0005623 cell;	GO:0005524 ATP binding; GO:1901265 nucleoside phosphate binding; GO:0001882 nucleoside binding; GO:0043167 ion binding; GO:0005515 protein binding; GO:0000166 nucleotide binding; GO:0097159 organic cyclic compound binding; GO:1901363 heterocyclic compound binding; GO:0032549 ribonucleoside binding; GO:0097367 carbohydrate derivative binding; GO:0032553 ribonucleotide binding; GO:0005488 binding; …				IPR003593; IPR003959; IPR008984; IPR027417; IPR000253;	AAA+ ATPase domain; ATPase, AAA-type, core; SMAD/FHA domain; P-loop containing nucleoside triphosphate hydrolase; Forkhead-associated (FHA) domain;
A0A1I9LS84	AT3G15160	27	0.638	Down	0.004238	S	AP-5 complex subunit zeta-1 OS=Arabidopsis thaliana OX=3702 GN=At3g15160 PE=4 SV=1	At3g15160	0.999903	0.00198716	67.418	S(1)VAS(1)LS(1)QS(1)ESGASK	3	-4.1845	1	1.083	1.299	1.329	0.807	0.832	0.728	plasma membrane		GO:0016020 membrane; GO:0030119 AP-type membrane coat adaptor complex; GO:0044464 cell part; GO:0005622 intracellular; GO:0098796 membrane protein complex; GO:0044425 membrane part; GO:0048475 coated membrane; GO:0005737 cytoplasm; GO:0032991 macromolecular complex; GO:0044424 intracellular part; GO:0030117 membrane coat; GO:0044599 AP-5 adaptor complex; GO:0005623 cell; GO:0043234 protein comple…	GO:0005488 binding;	K19025	AP5Z1, SPG48; AP-5 complex subunit zeta-1		IPR011989; IPR016024;	Armadillo-like helical; Armadillo-type fold;
A0A1I9LS84	AT3G15160	25	0.638	Down	0.004238	S	AP-5 complex subunit zeta-1 OS=Arabidopsis thaliana OX=3702 GN=At3g15160 PE=4 SV=1	At3g15160	0.999903	0.00198716	67.418	S(1)VAS(1)LS(1)QS(1)ESGASK	3	-4.1845	1	1.083	1.299	1.329	0.807	0.832	0.728	plasma membrane		GO:0016020 membrane; GO:0030119 AP-type membrane coat adaptor complex; GO:0044464 cell part; GO:0005622 intracellular; GO:0098796 membrane protein complex; GO:0044425 membrane part; GO:0048475 coated membrane; GO:0005737 cytoplasm; GO:0032991 macromolecular complex; GO:0044424 intracellular part; GO:0030117 membrane coat; GO:0044599 AP-5 adaptor complex; GO:0005623 cell; GO:0043234 protein comple…	GO:0005488 binding;	K19025	AP5Z1, SPG48; AP-5 complex subunit zeta-1		IPR011989; IPR016024;	Armadillo-like helical; Armadillo-type fold;
A0A1I9LS84	AT3G15160	22	0.638	Down	0.004238	S	AP-5 complex subunit zeta-1 OS=Arabidopsis thaliana OX=3702 GN=At3g15160 PE=4 SV=1	At3g15160	0.999867	0.00198716	67.418	S(1)VAS(1)LS(1)QS(1)ESGASK	3	-4.1845	1	1.083	1.299	1.329	0.807	0.832	0.728	plasma membrane		GO:0016020 membrane; GO:0030119 AP-type membrane coat adaptor complex; GO:0044464 cell part; GO:0005622 intracellular; GO:0098796 membrane protein complex; GO:0044425 membrane part; GO:0048475 coated membrane; GO:0005737 cytoplasm; GO:0032991 macromolecular complex; GO:0044424 intracellular part; GO:0030117 membrane coat; GO:0044599 AP-5 adaptor complex; GO:0005623 cell; GO:0043234 protein comple…	GO:0005488 binding;	K19025	AP5Z1, SPG48; AP-5 complex subunit zeta-1		IPR011989; IPR016024;	Armadillo-like helical; Armadillo-type fold;
A0A1I9LS84	AT3G15160	29	0.638	Down	0.004238	S	AP-5 complex subunit zeta-1 OS=Arabidopsis thaliana OX=3702 GN=At3g15160 PE=4 SV=1	At3g15160	0.99992	0.00198716	67.418	S(1)VAS(1)LS(1)QS(1)ESGASK	3	-4.1845	1	1.083	1.299	1.329	0.807	0.832	0.728	plasma membrane		GO:0016020 membrane; GO:0030119 AP-type membrane coat adaptor complex; GO:0044464 cell part; GO:0005622 intracellular; GO:0098796 membrane protein complex; GO:0044425 membrane part; GO:0048475 coated membrane; GO:0005737 cytoplasm; GO:0032991 macromolecular complex; GO:0044424 intracellular part; GO:0030117 membrane coat; GO:0044599 AP-5 adaptor complex; GO:0005623 cell; GO:0043234 protein comple…	GO:0005488 binding;	K19025	AP5Z1, SPG48; AP-5 complex subunit zeta-1		IPR011989; IPR016024;	Armadillo-like helical; Armadillo-type fold;
Q93W28	AT4G15545	235	1.318	Up	0.024724	S	Uncharacterized protein At4g15545 OS=Arabidopsis thaliana OX=3702 GN=At4g15545 PE=1 SV=1	At4g15545	0.999929	0.00113484	72.29	T(0.108)T(0.069)S(0.823)RPIS(1)PR	2	-0.10585	3	0.777	0.817	0.981	1.062	1.206	1.126	nucleus	GO:0006810 transport; GO:0055085 transmembrane transport; GO:0051179 localization; GO:0051234 establishment of localization;	GO:0016020 membrane; GO:0044464 cell part; GO:0071944 cell periphery; GO:0044425 membrane part; GO:0031224 intrinsic component of membrane; GO:0005623 cell; GO:0016021 integral component of membrane; GO:0005886 plasma membrane;	GO:0022857 transmembrane transporter activity; GO:0005215 transporter activity;
Q93W28	AT4G15545	126	2.197	Up	0.00055563	S	Uncharacterized protein At4g15545 OS=Arabidopsis thaliana OX=3702 GN=At4g15545 PE=1 SV=1	At4g15545	1	0.00111549	72.659	DVS(1)KLEGFR	3	-0.0038568	2	0.526	0.675	0.645	1.321	1.333	1.401	nucleus	GO:0006810 transport; GO:0055085 transmembrane transport; GO:0051179 localization; GO:0051234 establishment of localization;	GO:0016020 membrane; GO:0044464 cell part; GO:0071944 cell periphery; GO:0044425 membrane part; GO:0031224 intrinsic component of membrane; GO:0005623 cell; GO:0016021 integral component of membrane; GO:0005886 plasma membrane;	GO:0022857 transmembrane transporter activity; GO:0005215 transporter activity;
F4ITF9	AT2G19710	903	1.562	Up	0.0033183	T	Regulator of Vps4 activity in the MVB pathway protein OS=Arabidopsis thaliana OX=3702 GN=At2g19710 PE=4 SV=1	At2g19710	0.976519	0.00664628	55.724	S(0.003)PDPDT(0.977)PS(0.021)RER	3	-0.37357	1	0.819	0.749	0.75	1.073	1.34	1.207	nucleus	GO:0045184 establishment of protein localization; GO:0006810 transport; GO:0071702 organic substance transport; GO:0051179 localization; GO:0033036 macromolecule localization; GO:0008104 protein localization; GO:0015031 protein transport; GO:0051234 establishment of localization;			K19476	IST1; vacuolar protein sorting-associated protein IST1	ath04144 Endocytosis - Arabidopsis thaliana (thale cress);
Q9SSC7	AT1G80120	105	1.507	Up	0.030425	S	Protein LURP-one-related 5 OS=Arabidopsis thaliana OX=3702 GN=At1g80120 PE=2 SV=1	At1g80120	0.885052	0.0035428	74.269	RS(0.115)S(0.885)IIGR	3	0.22975	1	0.74	0.822	0.821	1.476	1.117	0.999	cytoplasm							IPR025659; IPR007612;	Tubby C-terminal-like domain; LURP1-related protein domain;
F4JL28	AT4G22140	141	1.354	Up	0.00050106	T	Chromatin remodeling protein EBS OS=Arabidopsis thaliana OX=3702 GN=EBS PE=1 SV=1	EBS	0.99995	0.000361592	92.856	AATGAFT(1)PDR	2	0.47769	1	0.809	0.864	0.863	1.185	1.106	1.144	cytoplasm	GO:0044085 cellular component biogenesis; GO:0022414 reproductive process; GO:0097659 nucleic acid-templated transcription; GO:0044237 cellular metabolic process; GO:0008152 metabolic process; GO:0044702 single organism reproductive process; GO:0009908 flower development; GO:0043170 macromolecule metabolic process; GO:0010558 negative regulation of macromolecule biosynthetic process; GO:0003006 d…	GO:0043229 intracellular organelle; GO:0043232 intracellular non-membrane-bounded organelle; GO:0044446 intracellular organelle part; GO:0031981 nuclear lumen; GO:0032991 macromolecular complex; GO:0044424 intracellular part; GO:0017053 transcriptional repressor complex; GO:0005623 cell; GO:0005677 chromatin silencing complex; GO:0044422 organelle part; GO:0090568 nuclear transcriptional represso…	GO:0042393 histone binding; GO:0003677 DNA binding; GO:0000976 transcription regulatory region sequence-specific DNA binding; GO:0035064 methylated histone binding; GO:0003690 double-stranded DNA binding; GO:0043167 ion binding; GO:1990837 sequence-specific double-stranded DNA binding; GO:0005515 protein binding; GO:0003682 chromatin binding; GO:0008270 zinc ion binding; GO:0043565 sequence-speci…				IPR013083; IPR001965; IPR001025; IPR011011; IPR019787;	Zinc finger, RING/FYVE/PHD-type; Zinc finger, PHD-type; Bromo adjacent homology (BAH) domain; Zinc finger, FYVE/PHD-type; Zinc finger, PHD-finger;
Q84JG2	AT2G33610	18	1.32	Up	0.0179222	T	SWI/SNF complex subunit SWI3B OS=Arabidopsis thaliana OX=3702 GN=SWI3B PE=1 SV=1	SWI3B	0.94699	9.2072e-13	125.13	APDPGGSGEILPS(0.026)T(0.947)PS(0.026)LS(0.001)ETTSGGAAAASK	3	-0.99577	2	0.74	0.913	0.922	1.16	1.107	1.133	nucleus	GO:0050794 regulation of cellular process; GO:0044707 single-multicellular organism process; GO:0016043 cellular component organization; GO:0006338 chromatin remodeling; GO:0006725 cellular aromatic compound metabolic process; GO:0097659 nucleic acid-templated transcription; GO:0060255 regulation of macromolecule metabolic process; GO:0019219 regulation of nucleobase-containing compound metabolic…	GO:0043229 intracellular organelle; GO:0044446 intracellular organelle part; GO:0032991 macromolecular complex; GO:0044424 intracellular part; GO:0070603 SWI/SNF superfamily-type complex; GO:0005623 cell; GO:0044422 organelle part; GO:0043231 intracellular membrane-bounded organelle; GO:0043226 organelle; GO:0005634 nucleus; GO:0005622 intracellular; GO:0044464 cell part; GO:0043227 membrane-boun…	GO:0097159 organic cyclic compound binding; GO:1901363 heterocyclic compound binding; GO:0003677 DNA binding; GO:0005515 protein binding; GO:0005488 binding; GO:0003676 nucleic acid binding;	K11649	SMARCC; SWI/SNF related-matrix-associated actin-dependent regulator of chromatin subfamily C		IPR001005; IPR011991; IPR009057; IPR007526; IPR017884; IPR032451;	SANT/Myb domain; Winged helix-turn-helix DNA-binding domain; Homeobox domain-like; SWIRM domain; SANT domain; SMARCC, C-terminal;
Q9C505	AT1G69410	10	0.376	Down	0.0025161	S	Eukaryotic translation initiation factor 5A-3 OS=Arabidopsis thaliana OX=3702 GN=ELF5A-3 PE=2 SV=1	ELF5A-3	0.822665	0.00151585	77.66	S(0.004)DDEHHFES(0.823)S(0.173)DAGASK	2	0.68928	2	1.596	1.167	1.722	0.656	0.51	0.52	cytoplasm	GO:0032270 positive regulation of cellular protein metabolic process; GO:0006518 peptide metabolic process; GO:0010608 posttranscriptional regulation of gene expression; GO:0043243 positive regulation of protein complex disassembly; GO:0006449 regulation of translational termination; GO:0009891 positive regulation of biosynthetic process; GO:0009058 biosynthetic process; GO:0044237 cellular metab…		GO:0097159 organic cyclic compound binding; GO:1901363 heterocyclic compound binding; GO:0043022 ribosome binding; GO:0003723 RNA binding; GO:0008135 translation factor activity, RNA binding; GO:0003746 translation elongation factor activity; GO:0005488 binding; GO:0003676 nucleic acid binding; GO:0044877 macromolecular complex binding; GO:0003743 translation initiation factor activity; GO:004302…	K03263	EIF5A; translation initiation factor 5A		IPR008991; IPR012340; IPR014722; IPR020189;	Translation protein SH3-like domain; Nucleic acid-binding, OB-fold; Ribosomal protein L2 domain 2; Translation elongation factor, IF5A C-terminal;
Q9C505	AT1G69410	2	0.6	Down	0.006636	S	Eukaryotic translation initiation factor 5A-3 OS=Arabidopsis thaliana OX=3702 GN=ELF5A-3 PE=2 SV=1	ELF5A-3	1	5.76129e-86	303.34	S(1)DDEHHFESSDAGASK	3	-0.49215	3	1.088	1.49	1.224	0.806	0.754	0.72	cytoplasm	GO:0032270 positive regulation of cellular protein metabolic process; GO:0006518 peptide metabolic process; GO:0010608 posttranscriptional regulation of gene expression; GO:0043243 positive regulation of protein complex disassembly; GO:0006449 regulation of translational termination; GO:0009891 positive regulation of biosynthetic process; GO:0009058 biosynthetic process; GO:0044237 cellular metab…		GO:0097159 organic cyclic compound binding; GO:1901363 heterocyclic compound binding; GO:0043022 ribosome binding; GO:0003723 RNA binding; GO:0008135 translation factor activity, RNA binding; GO:0003746 translation elongation factor activity; GO:0005488 binding; GO:0003676 nucleic acid binding; GO:0044877 macromolecular complex binding; GO:0003743 translation initiation factor activity; GO:004302…	K03263	EIF5A; translation initiation factor 5A		IPR008991; IPR012340; IPR014722; IPR020189;	Translation protein SH3-like domain; Nucleic acid-binding, OB-fold; Ribosomal protein L2 domain 2; Translation elongation factor, IF5A C-terminal;
O48963	AT3G45780	364	1.489	Up	0.0021848	S	Phototropin-1 OS=Arabidopsis thaliana OX=3702 GN=PHOT1 PE=1 SV=1	PHOT1	0.99997	0.00108322	120.06	SES(1)DELPK	2	-0.23453	3	0.749	0.769	0.873	1.123	1.254	1.183	nucleus	GO:0044700 single organism signaling; GO:0009902 chloroplast relocation; GO:0044070 regulation of anion transport; GO:0044699 single-organism process; GO:0044237 cellular metabolic process; GO:0006796 phosphate-containing compound metabolic process; GO:0051234 establishment of localization; GO:0009605 response to external stimulus; GO:0007165 signal transduction; GO:0008152 metabolic process; GO:…	GO:0043229 intracellular organelle; GO:0016020 membrane; GO:0071944 cell periphery; GO:0005737 cytoplasm; GO:0044424 intracellular part; GO:0005623 cell; GO:0009898 cytoplasmic side of plasma membrane; GO:0098562 cytoplasmic side of membrane; GO:0005886 plasma membrane; GO:0043226 organelle; GO:0043231 intracellular membrane-bounded organelle; GO:0005634 nucleus; GO:0044459 plasma membrane part; …	GO:1901265 nucleoside phosphate binding; GO:0016773 phosphotransferase activity, alcohol group as acceptor; GO:0005515 protein binding; GO:0016775 phosphotransferase activity, nitrogenous group as acceptor; GO:0004672 protein kinase activity; GO:0004871 signal transducer activity; GO:1901363 heterocyclic compound binding; GO:0097159 organic cyclic compound binding; GO:0003729 mRNA binding; GO:001…	K20715	PHOT; phototropin [EC:2.7.11.1]		IPR000719; IPR000014; IPR000700; IPR011009;	Protein kinase domain; PAS domain; PAS-associated, C-terminal; Protein kinase-like domain;
Q9SR33	AT3G09300	357	1.452	Up	0.028718	S	Oxysterol-binding protein-related protein 3B OS=Arabidopsis thaliana OX=3702 GN=ORP3B PE=2 SV=1	ORP3B	0.904312	0.033601	42.843	KLLPS(0.096)DS(0.904)R	3	0.43918	1	0.794	0.821	0.812	1.072	1.13	1.323	nucleus	GO:0006810 transport; GO:0006869 lipid transport; GO:1902578 single-organism localization; GO:0044699 single-organism process; GO:0010876 lipid localization; GO:0071702 organic substance transport; GO:0033036 macromolecule localization; GO:0051179 localization; GO:0044765 single-organism transport; GO:0051234 establishment of localization;	GO:0044464 cell part; GO:0005622 intracellular; GO:0005737 cytoplasm; GO:0044424 intracellular part; GO:0005829 cytosol; GO:0005623 cell; GO:0044444 cytoplasmic part;	GO:0008289 lipid binding; GO:0005488 binding;
O80837	AT2G45820	14	1.465	Up	0.0057988	S	Remorin OS=Arabidopsis thaliana OX=3702 GN=DBP PE=1 SV=1	DBP	1	6.32337e-06	107.35	VDVES(1)PAVLAPAK	3	0.25445	1	0.767	0.859	0.791	1.194	1.049	1.298	cytoplasm		GO:0016020 membrane; GO:0005623 cell; GO:0044464 cell part; GO:0071944 cell periphery; GO:0005886 plasma membrane;	GO:0005515 protein binding; GO:0005488 binding;				IPR005516; IPR005518;	Remorin, C-terminal; Remorin, N-terminal;
P43333	AT1G09760	191	1.494	Up	0.0043841	T	U2 small nuclear ribonucleoprotein A' OS=Arabidopsis thaliana OX=3702 GN=At1g09760 PE=2 SV=2	At1g09760	0.999998	0.000483573	86.213	KVSETAENPET(1)PK	4	1.3802	5	0.746	0.79	0.849	1.104	1.327	1.131	cytoplasm	GO:0006396 RNA processing; GO:0006950 response to stress; GO:0006725 cellular aromatic compound metabolic process; GO:0009628 response to abiotic stimulus; GO:1901360 organic cyclic compound metabolic process; GO:0006807 nitrogen compound metabolic process; GO:0050896 response to stimulus; GO:0044238 primary metabolic process; GO:0044237 cellular metabolic process; GO:0071704 organic substance me…	GO:0005737 cytoplasm; GO:0032991 macromolecular complex; GO:0044424 intracellular part; GO:0016604 nuclear body; GO:0005623 cell; GO:0015030 Cajal body; GO:0044422 organelle part; GO:0043228 non-membrane-bounded organelle; GO:0031974 membrane-enclosed lumen; GO:0005654 nucleoplasm; GO:0070013 intracellular organelle lumen; GO:0044464 cell part; GO:0005622 intracellular; GO:0043227 membrane-bounde…	GO:0097159 organic cyclic compound binding; GO:1901363 heterocyclic compound binding; GO:0003723 RNA binding; GO:0005488 binding; GO:0003676 nucleic acid binding;	K11092	SNRPA1; U2 small nuclear ribonucleoprotein A'	ath03040 Spliceosome - Arabidopsis thaliana (thale cress);	IPR003603; IPR032675;	U2A'/phosphoprotein 32 family A, C-terminal; Leucine-rich repeat domain, L domain-like;
F4KHD5	AT5G40450	2804	1.52	Up	0.00034478	S	A-kinase anchor-like protein OS=Arabidopsis thaliana OX=3702 GN=MPO12.160 PE=1 SV=1	MPO12.160	1	0.00193431	77.192	KS(1)LS(1)DHIQK	3	0.85836	2	0.751	0.789	0.821	1.144	1.254	1.19	nucleus
Q9LUK6	AT5G46840	312	1.519	Up	0.00033839	S	At5g46840 OS=Arabidopsis thaliana OX=3702 GN=MZA15.26 PE=1 SV=1	MZA15.26	0.945327	0.00731445	56.139	S(0.055)NLENS(0.945)IEAVR	2	1.1181	1	0.823	0.736	0.805	1.197	1.225	1.169	nucleus			GO:0097159 organic cyclic compound binding; GO:1901363 heterocyclic compound binding; GO:1901265 nucleoside phosphate binding; GO:0005488 binding; GO:0003676 nucleic acid binding; GO:0000166 nucleotide binding; GO:0036094 small molecule binding;	K14837	NOP12; nucleolar protein 12		IPR000504; IPR012677; IPR034221; IPR034220;	RNA recognition motif domain; Nucleotide-binding alpha-beta plait domain; RBM34, RNA recognition motif 2; RBM34, RNA recognition motif 1;
Q9FX56	AT1G13420	276	2.167	Up	0.000178516	S	Cytosolic sulfotransferase 8 OS=Arabidopsis thaliana OX=3702 GN=SOT8 PE=2 SV=1	SOT8	1	0.000212064	105.03	NLS(1)GLEINK	3	0.027975	2	0.564	0.679	0.621	1.344	1.398	1.298	nucleus	GO:0009719 response to endogenous stimulus; GO:0042221 response to chemical; GO:0010033 response to organic substance; GO:0009735 response to cytokinin; GO:0050896 response to stimulus; GO:0009725 response to hormone;	GO:0044424 intracellular part; GO:0005623 cell; GO:0044464 cell part; GO:0005622 intracellular; GO:0005737 cytoplasm;	GO:0008146 sulfotransferase activity; GO:0016782 transferase activity, transferring sulfur-containing groups; GO:0003824 catalytic activity; GO:0016740 transferase activity;				IPR000863; IPR027417;	Sulfotransferase domain; P-loop containing nucleoside triphosphate hydrolase;
F4J4Z7	AT3G10915	170	1.514	Up	0.030419	S	Reticulon-like protein OS=Arabidopsis thaliana OX=3702 GN=At3g10915 PE=4 SV=1	At3g10915	0.999371	0.00938517	61.161	RLS(0.999)HHY(0.001)K	3	-0.25051	2	0.798	0.703	0.862	1.004	1.449	1.124	vacuolar membrane		GO:0043229 intracellular organelle; GO:0016020 membrane; GO:0042175 nuclear outer membrane-endoplasmic reticulum membrane network; GO:0005783 endoplasmic reticulum; GO:0044446 intracellular organelle part; GO:0005737 cytoplasm; GO:0031224 intrinsic component of membrane; GO:0012505 endomembrane system; GO:0044424 intracellular part; GO:0005623 cell; GO:0016021 integral component of membrane; GO:0…					IPR003388;	Reticulon;
Q9SJI7	AT2G42690	180	1.362	Up	0.0094816	S	Phospholipase A1-IIdelta OS=Arabidopsis thaliana OX=3702 GN=At2g42690 PE=1 SV=1	At2g42690	0.995398	2.67409e-28	170.9	PTSADPLLHGPEQDGSGGVVEGTT(0.009)FDS(0.995)DS(0.995)EDEEGCK	4	-1.3613	1	0.845	0.86	0.822	1.173	1.257	1.012	cytoplasm	GO:0051716 cellular response to stimulus; GO:0016042 lipid catabolic process; GO:0071214 cellular response to abiotic stimulus; GO:0009416 response to light stimulus; GO:0044712 single-organism catabolic process; GO:0009628 response to abiotic stimulus; GO:0034644 cellular response to UV; GO:0044699 single-organism process; GO:0044238 primary metabolic process; GO:0050896 response to stimulus; GO…	GO:0043226 organelle; GO:0043231 intracellular membrane-bounded organelle; GO:0043229 intracellular organelle; GO:0044464 cell part; GO:0005622 intracellular; GO:0005737 cytoplasm; GO:0044424 intracellular part; GO:0043227 membrane-bounded organelle; GO:0005623 cell; GO:0009536 plastid; GO:0044444 cytoplasmic part; GO:0009507 chloroplast;	GO:0004620 phospholipase activity; GO:0016787 hydrolase activity; GO:0052689 carboxylic ester hydrolase activity; GO:0008970 phosphatidylcholine 1-acylhydrolase activity; GO:0016298 lipase activity; GO:0003824 catalytic activity; GO:0016788 hydrolase activity, acting on ester bonds;				IPR002921; IPR029058;	Fungal lipase-like domain; Alpha/Beta hydrolase fold;
A0A1P8AUD2	AT1G45545	132	1.302	Up	0.0032603	S	WEAK CHLOROPLAST MOVEMENT UNDER BLUE LIGHT-like protein (DUF827) OS=Arabidopsis thaliana OX=3702 GN=At1g45545 PE=4 SV=1	At1g45545	1	0.0270663	49.448	LKVPGS(1)PR	2	-1.3726	2	0.872	0.849	0.877	1.217	1.102	1.063	nucleus
Q9SE83	AT1G10290	816	1.586	Up	0.021521	S	Dynamin-2A OS=Arabidopsis thaliana OX=3702 GN=DRP2A PE=1 SV=2	DRP2A	1	0.000904077	112.94	QLS(1)IHDNR	2	0.36124	8	0.752	0.777	0.766	1.083	1.366	1.19	cytoplasm	GO:0006896 Golgi to vacuole transport; GO:0016043 cellular component organization; GO:0046907 intracellular transport; GO:0048285 organelle fission; GO:0016192 vesicle-mediated transport; GO:0048193 Golgi vesicle transport; GO:0000266 mitochondrial fission; GO:0051234 establishment of localization; GO:0051641 cellular localization; GO:0006810 transport; GO:0051649 establishment of localization in…	GO:0016020 membrane; GO:0005874 microtubule; GO:0031090 organelle membrane; GO:0031410 cytoplasmic vesicle; GO:0030054 cell junction; GO:0071944 cell periphery; GO:0005737 cytoplasm; GO:0031982 vesicle; GO:0044424 intracellular part; GO:0099512 supramolecular fiber; GO:0005911 cell-cell junction; GO:0005623 cell; GO:0099080 supramolecular complex; GO:0055044 symplast; GO:0044422 organelle part; G…	GO:1901265 nucleoside phosphate binding; GO:0016817 hydrolase activity, acting on acid anhydrides; GO:0005515 protein binding; GO:0016787 hydrolase activity; GO:1901363 heterocyclic compound binding; GO:0097159 organic cyclic compound binding; GO:0008092 cytoskeletal protein binding; GO:0016462 pyrophosphatase activity; GO:0032553 ribonucleotide binding; GO:0003824 catalytic activity; GO:0005488 …	K01528	DNM; dynamin GTPase [EC:3.6.5.5]	ath04144 Endocytosis - Arabidopsis thaliana (thale cress);	IPR030381; IPR003130; IPR027417; IPR001401; IPR020850; IPR001849; IPR011993; IPR000375;	Dynamin-type guanine nucleotide-binding (G) domain; Dynamin GTPase effector; P-loop containing nucleoside triphosphate hydrolase; Dynamin, GTPase domain; GTPase effector domain; Pleckstrin homology domain; PH domain-like; Dynamin central domain;
Q9SE83	AT1G10290	806	1.851	Up	0.0038036	S	Dynamin-2A OS=Arabidopsis thaliana OX=3702 GN=DRP2A PE=1 SV=2	DRP2A	0.803157	0.00382237	81.525	QS(0.197)S(0.803)LLSK	2	0.0029398	2	0.57	0.709	0.801	1.317	1.322	1.211	cytoplasm	GO:0006896 Golgi to vacuole transport; GO:0016043 cellular component organization; GO:0046907 intracellular transport; GO:0048285 organelle fission; GO:0016192 vesicle-mediated transport; GO:0048193 Golgi vesicle transport; GO:0000266 mitochondrial fission; GO:0051234 establishment of localization; GO:0051641 cellular localization; GO:0006810 transport; GO:0051649 establishment of localization in…	GO:0016020 membrane; GO:0005874 microtubule; GO:0031090 organelle membrane; GO:0031410 cytoplasmic vesicle; GO:0030054 cell junction; GO:0071944 cell periphery; GO:0005737 cytoplasm; GO:0031982 vesicle; GO:0044424 intracellular part; GO:0099512 supramolecular fiber; GO:0005911 cell-cell junction; GO:0005623 cell; GO:0099080 supramolecular complex; GO:0055044 symplast; GO:0044422 organelle part; G…	GO:1901265 nucleoside phosphate binding; GO:0016817 hydrolase activity, acting on acid anhydrides; GO:0005515 protein binding; GO:0016787 hydrolase activity; GO:1901363 heterocyclic compound binding; GO:0097159 organic cyclic compound binding; GO:0008092 cytoskeletal protein binding; GO:0016462 pyrophosphatase activity; GO:0032553 ribonucleotide binding; GO:0003824 catalytic activity; GO:0005488 …	K01528	DNM; dynamin GTPase [EC:3.6.5.5]	ath04144 Endocytosis - Arabidopsis thaliana (thale cress);	IPR030381; IPR003130; IPR027417; IPR001401; IPR020850; IPR001849; IPR011993; IPR000375;	Dynamin-type guanine nucleotide-binding (G) domain; Dynamin GTPase effector; P-loop containing nucleoside triphosphate hydrolase; Dynamin, GTPase domain; GTPase effector domain; Pleckstrin homology domain; PH domain-like; Dynamin central domain;
Q39247	AT1G17720	460	0.752	Down	0.0045992	S	Serine/threonine protein phosphatase 2A 55 kDa regulatory subunit B beta isoform OS=Arabidopsis thaliana OX=3702 GN=PP2AB2 PE=1 SV=1	PP2AB2	0.999993	2.1689e-238	423.33	GSES(1)PGTEANGNAYDFTTK	2	0.22352	20	1.062	1.206	1.186	0.899	0.883	0.817	cytoskeleton	GO:0032502 developmental process; GO:0000278 mitotic cell cycle; GO:0044267 cellular protein metabolic process; GO:0044763 single-organism cellular process; GO:0044699 single-organism process; GO:0006470 protein dephosphorylation; GO:0044238 primary metabolic process; GO:0044237 cellular metabolic process; GO:0016311 dephosphorylation; GO:0006796 phosphate-containing compound metabolic process; G…	GO:1902494 catalytic complex; GO:0044464 cell part; GO:0005622 intracellular; GO:0005737 cytoplasm; GO:0032991 macromolecular complex; GO:0008287 protein serine/threonine phosphatase complex; GO:0044424 intracellular part; GO:0005829 cytosol; GO:0005623 cell; GO:1903293 phosphatase complex; GO:0000159 protein phosphatase type 2A complex; GO:0044444 cytoplasmic part;	GO:0005515 protein binding; GO:0098772 molecular function regulator; GO:0030234 enzyme regulator activity; GO:0005488 binding; GO:0019888 protein phosphatase regulator activity; GO:0019208 phosphatase regulator activity;	K04354	PPP2R2; serine/threonine-protein phosphatase 2A regulatory subunit B	ath03015 mRNA surveillance pathway - Arabidopsis thaliana (thale cress);	IPR017986; IPR015943;	WD40-repeat-containing domain; WD40/YVTN repeat-like-containing domain;
Q6NPP4	AT5G64220	410	1.375	Up	0.0149973	S	Calmodulin-binding transcription activator 2 OS=Arabidopsis thaliana OX=3702 GN=CAMTA2 PE=1 SV=1	CAMTA2	0.998797	0.0100244	60.064	KVDS(0.999)FS(0.001)R	3	0.18806	5	0.797	0.789	0.928	1.214	1.219	1.024	nucleus	GO:0097659 nucleic acid-templated transcription; GO:0009891 positive regulation of biosynthetic process; GO:0009058 biosynthetic process; GO:0044237 cellular metabolic process; GO:2001141 regulation of RNA biosynthetic process; GO:0008152 metabolic process; GO:0009893 positive regulation of metabolic process; GO:0051173 positive regulation of nitrogen compound metabolic process; GO:0045944 positi…	GO:0043226 organelle; GO:0043231 intracellular membrane-bounded organelle; GO:0043229 intracellular organelle; GO:0005634 nucleus; GO:0044464 cell part; GO:0005622 intracellular; GO:0044424 intracellular part; GO:0043227 membrane-bounded organelle; GO:0005623 cell;	GO:0097159 organic cyclic compound binding; GO:1901363 heterocyclic compound binding; GO:0000981 RNA polymerase II transcription factor activity, sequence-specific DNA binding; GO:0001228 transcriptional activator activity, RNA polymerase II transcription regulatory region sequence-specific binding; GO:0003677 DNA binding; GO:0001077 transcriptional activator activity, RNA polymerase II core prom…	K21596	CAMTA; calmodulin-binding transcription activator		IPR014756; IPR020683; IPR005559; IPR027417;	Immunoglobulin E-set; Ankyrin repeat-containing domain; CG-1 DNA-binding domain; P-loop containing nucleoside triphosphate hydrolase;
F4HZB5	AT1G03080	1616	1.387	Up	0.024939	S	Protein NETWORKED 1D OS=Arabidopsis thaliana OX=3702 GN=NET1D PE=3 SV=1	NET1D	1	0.0397552	40.994	LLS(1)INRK	3	0.68902	1	0.821	0.844	0.835	1.208	1.22	1.04	cytoplasm	GO:0033554 cellular response to stress; GO:0051716 cellular response to stimulus; GO:0006725 cellular aromatic compound metabolic process; GO:0006950 response to stress; GO:0006259 DNA metabolic process; GO:0006302 double-strand break repair; GO:1901360 organic cyclic compound metabolic process; GO:0006807 nitrogen compound metabolic process; GO:0044238 primary metabolic process; GO:0050896 respo…	GO:0016020 membrane; GO:0005623 cell; GO:0044464 cell part; GO:0071944 cell periphery; GO:0005886 plasma membrane;	GO:0097159 organic cyclic compound binding; GO:1901363 heterocyclic compound binding; GO:0003779 actin binding; GO:0003677 DNA binding; GO:0005515 protein binding; GO:0008092 cytoskeletal protein binding; GO:0005488 binding; GO:0003676 nucleic acid binding;				IPR011684; IPR014751;	Protein Networked (NET), actin-binding (NAB) domain; DNA repair protein XRCC4, C-terminal;
O81127	AT1G23860	175	1.375	Up	0.038543	S	Serine/arginine-rich splicing factor RSZ21 OS=Arabidopsis thaliana OX=3702 GN=RSZ21 PE=1 SV=1	RSZ21	0.999955	0.00982993	61.958	RDS(1)PYGR	3	0.58996	15	0.74	0.871	0.908	1.35	1.081	1.032	nucleus	GO:0006396 RNA processing; GO:0006725 cellular aromatic compound metabolic process; GO:1901360 organic cyclic compound metabolic process; GO:0006807 nitrogen compound metabolic process; GO:0044238 primary metabolic process; GO:0044237 cellular metabolic process; GO:0071704 organic substance metabolic process; GO:0006397 mRNA processing; GO:0016070 RNA metabolic process; GO:0000398 mRNA splicing, …	GO:0043229 intracellular organelle; GO:0044446 intracellular organelle part; GO:0032991 macromolecular complex; GO:0031981 nuclear lumen; GO:0044424 intracellular part; GO:0005681 spliceosomal complex; GO:0016604 nuclear body; GO:0005623 cell; GO:0044422 organelle part; GO:0043231 intracellular membrane-bounded organelle; GO:0043226 organelle; GO:0031974 membrane-enclosed lumen; GO:0005634 nucleu…	GO:0097159 organic cyclic compound binding; GO:1901363 heterocyclic compound binding; GO:1901265 nucleoside phosphate binding; GO:0046914 transition metal ion binding; GO:0005488 binding; GO:0043167 ion binding; GO:0003676 nucleic acid binding; GO:0043169 cation binding; GO:0046872 metal ion binding; GO:0005515 protein binding; GO:0000166 nucleotide binding; GO:0008270 zinc ion binding; GO:003609…	K12896	SFRS7; splicing factor, arginine/serine-rich 7	ath03040 Spliceosome - Arabidopsis thaliana (thale cress);	IPR000504; IPR012677; IPR001878;	RNA recognition motif domain; Nucleotide-binding alpha-beta plait domain; Zinc finger, CCHC-type;
F4K3E4	AT5G55230	8	1.322	Up	0.038956	S	Microtubule-associated proteins 65-1 OS=Arabidopsis thaliana OX=3702 GN=MAP65-1 PE=1 SV=1	MAP65-1	0.999999	0	480.18	AVTDTES(1)PHLGEITCGTLLEK	2	0.068627	3	0.781	0.821	0.974	1.239	1.166	1	cytoplasm	GO:0000226 microtubule cytoskeleton organization; GO:0016043 cellular component organization; GO:0000910 cytokinesis; GO:0006996 organelle organization; GO:0044763 single-organism cellular process; GO:0044699 single-organism process; GO:0051301 cell division; GO:0022402 cell cycle process; GO:0007010 cytoskeleton organization; GO:0009987 cellular process; GO:0007017 microtubule-based process; GO:…		GO:0015631 tubulin binding; GO:0005515 protein binding; GO:0008092 cytoskeletal protein binding; GO:0008017 microtubule binding; GO:0005488 binding;	K16732	PRC1; protein regulator of cytokinesis 1
F4JKH6	AT4G28080	1320	0.746	Down	0.030779	S	Protein TSS OS=Arabidopsis thaliana OX=3702 GN=TSS PE=1 SV=1	TSS	1	0.00021813	105.65	MFVKS(1)PLNK	2	-0.44248	2	0.985	1.2	1.285	0.914	0.871	0.803	nucleus	GO:0032502 developmental process; GO:0044707 single-multicellular organism process; GO:0044767 single-organism developmental process; GO:0044763 single-organism cellular process; GO:0044699 single-organism process; GO:0007275 multicellular organism development; GO:0009987 cellular process; GO:0032501 multicellular organismal process; GO:0048856 anatomical structure development; GO:0007049 cell cy…		GO:0005515 protein binding; GO:0005488 binding;	K03255	TIF31, CLU1; protein TIF31		IPR011990; IPR033646; IPR028275; IPR013026;	Tetratricopeptide-like helical domain; CLU central domain; Clustered mitochondria protein, N-terminal; Tetratricopeptide repeat-containing domain;
F4JKH6	AT4G28080	1360	0.704	Down	0.023797	S	Protein TSS OS=Arabidopsis thaliana OX=3702 GN=TSS PE=1 SV=1	TSS	0.999871	6.87739e-56	231.93	SALASSACTEQINKPTPMLS(1)PVSVK	4	-0.10261	5	0.984	1.302	1.27	0.814	0.897	0.792	nucleus	GO:0032502 developmental process; GO:0044707 single-multicellular organism process; GO:0044767 single-organism developmental process; GO:0044763 single-organism cellular process; GO:0044699 single-organism process; GO:0007275 multicellular organism development; GO:0009987 cellular process; GO:0032501 multicellular organismal process; GO:0048856 anatomical structure development; GO:0007049 cell cy…		GO:0005515 protein binding; GO:0005488 binding;	K03255	TIF31, CLU1; protein TIF31		IPR011990; IPR033646; IPR028275; IPR013026;	Tetratricopeptide-like helical domain; CLU central domain; Clustered mitochondria protein, N-terminal; Tetratricopeptide repeat-containing domain;
F4IUJ7	AT2G26410	178	1.473	Up	0.00140444	S	IQ-domain 4 OS=Arabidopsis thaliana OX=3702 GN=Iqd4 PE=4 SV=1	Iqd4	1	0.000945262	93.345	LKS(1)LLQGK	3	-0.50124	1	0.815	0.743	0.852	1.206	1.226	1.118	nucleus			GO:0005515 protein binding; GO:0005488 binding;
Q94AR4	AT4G14270	31	1.955	Up	9.9708e-05	S	Polyadenylate-binding protein-interacting protein 2 OS=Arabidopsis thaliana OX=3702 GN=CID2 PE=2 SV=1	CID2	1	0.000897541	91.658	EVEDFS(1)PK	3	-0.16266	1	0.696	0.65	0.658	1.357	1.351	1.21	cytoplasm
F4KHN5	AT5G52882	161	0.761	Down	0.0033438	S	P-loop containing nucleoside triphosphate hydrolases superfamily protein OS=Arabidopsis thaliana OX=3702 GN=At5g52882 PE=4 SV=1	At5g52882	0.988032	9.67614e-06	153.74	S(0.001)IS(0.988)ELT(0.011)LDK	2	0.39788	2	1.061	1.194	1.182	0.91	0.857	0.85	plasma membrane		GO:0043226 organelle; GO:0043231 intracellular membrane-bounded organelle; GO:0043229 intracellular organelle; GO:0005634 nucleus; GO:0044464 cell part; GO:0005622 intracellular; GO:0044424 intracellular part; GO:0043227 membrane-bounded organelle; GO:0005623 cell;	GO:0005524 ATP binding; GO:1901265 nucleoside phosphate binding; GO:0001882 nucleoside binding; GO:0043167 ion binding; GO:0016787 hydrolase activity; GO:0000166 nucleotide binding; GO:0097159 organic cyclic compound binding; GO:1901363 heterocyclic compound binding; GO:0032549 ribonucleoside binding; GO:0097367 carbohydrate derivative binding; GO:0003824 catalytic activity; GO:0032553 ribonucleo…				IPR003593; IPR003959; IPR027417;	AAA+ ATPase domain; ATPase, AAA-type, core; P-loop containing nucleoside triphosphate hydrolase;
P42698	AT1G30480	188	0.73	Down	0.0095556	S	DNA-damage-repair/toleration protein DRT111, chloroplastic OS=Arabidopsis thaliana OX=3702 GN=DRT111 PE=1 SV=2	DRT111	0.765066	3.09228e-09	128.38	S(0.617)S(0.765)S(0.617)PPGNVDGFSIGK	3	0.85712	3	1.047	1.277	1.176	0.867	0.892	0.796	nucleus	GO:0050794 regulation of cellular process; GO:0033554 cellular response to stress; GO:0006725 cellular aromatic compound metabolic process; GO:0006259 DNA metabolic process; GO:0060255 regulation of macromolecule metabolic process; GO:0019219 regulation of nucleobase-containing compound metabolic process; GO:0050896 response to stimulus; GO:0044237 cellular metabolic process; GO:0071704 organic s…	GO:0043226 organelle; GO:0043231 intracellular membrane-bounded organelle; GO:0043229 intracellular organelle; GO:0005634 nucleus; GO:0044464 cell part; GO:0005622 intracellular; GO:0005737 cytoplasm; GO:0044424 intracellular part; GO:0043227 membrane-bounded organelle; GO:0005623 cell; GO:0009536 plastid; GO:0044444 cytoplasmic part; GO:0009507 chloroplast;	GO:0097159 organic cyclic compound binding; GO:1901363 heterocyclic compound binding; GO:0003723 RNA binding; GO:1901265 nucleoside phosphate binding; GO:0005488 binding; GO:0003676 nucleic acid binding; GO:0000166 nucleotide binding; GO:0036094 small molecule binding;	K12840	RBM17, SPF45; splicing factor 45	ath03040 Spliceosome - Arabidopsis thaliana (thale cress);	IPR000504; IPR012677; IPR000467; IPR003954;	RNA recognition motif domain; Nucleotide-binding alpha-beta plait domain; G-patch domain; RNA recognition motif domain, eukaryote;
O80536	AT1G09530	517	1.715	Up	0.00104073	S	Transcription factor PIF3 OS=Arabidopsis thaliana OX=3702 GN=PIF3 PE=1 SV=1	PIF3	0.878973	8.65492e-09	137.17	KQGS(0.118)S(0.879)DQFCGS(0.002)S(0.001)	2	0.20383	1	0.642	0.757	0.787	1.249	1.278	1.222	nucleus	GO:0044700 single organism signaling; GO:0001101 response to acid chemical; GO:0097659 nucleic acid-templated transcription; GO:0044699 single-organism process; GO:0009058 biosynthetic process; GO:0044237 cellular metabolic process; GO:0009605 response to external stimulus; GO:2001141 regulation of RNA biosynthetic process; GO:0031539 positive regulation of anthocyanin metabolic process; GO:00081…	GO:0043226 organelle; GO:0043231 intracellular membrane-bounded organelle; GO:0043229 intracellular organelle; GO:0005634 nucleus; GO:0044464 cell part; GO:0005622 intracellular; GO:0044424 intracellular part; GO:0043227 membrane-bounded organelle; GO:0005623 cell;	GO:0097159 organic cyclic compound binding; GO:1901363 heterocyclic compound binding; GO:0003677 DNA binding; GO:0042802 identical protein binding; GO:0005488 binding; GO:0001071 nucleic acid binding transcription factor activity; GO:0046983 protein dimerization activity; GO:0003676 nucleic acid binding; GO:0005515 protein binding; GO:0003700 transcription factor activity, sequence-specific DNA b…	K12126	PIF3; phytochrome-interacting factor 3	ath04075 Plant hormone signal transduction - Arabidopsis thaliana (thale cress); ath04712 Circadian rhythm - plant - Arabidopsis thaliana (thale cress);	IPR011598;	Myc-type, basic helix-loop-helix (bHLH) domain;
O80536	AT1G09530	307	1.313	Up	0.021257	S	Transcription factor PIF3 OS=Arabidopsis thaliana OX=3702 GN=PIF3 PE=1 SV=1	PIF3	0.999998	0.00105343	61.558	KHS(1)NIQDIDCHS(0.997)EDVEEES(0.003)GDGRK	4	3.0522	1	0.785	0.875	0.926	1.243	1.127	1.025	nucleus	GO:0044700 single organism signaling; GO:0001101 response to acid chemical; GO:0097659 nucleic acid-templated transcription; GO:0044699 single-organism process; GO:0009058 biosynthetic process; GO:0044237 cellular metabolic process; GO:0009605 response to external stimulus; GO:2001141 regulation of RNA biosynthetic process; GO:0031539 positive regulation of anthocyanin metabolic process; GO:00081…	GO:0043226 organelle; GO:0043231 intracellular membrane-bounded organelle; GO:0043229 intracellular organelle; GO:0005634 nucleus; GO:0044464 cell part; GO:0005622 intracellular; GO:0044424 intracellular part; GO:0043227 membrane-bounded organelle; GO:0005623 cell;	GO:0097159 organic cyclic compound binding; GO:1901363 heterocyclic compound binding; GO:0003677 DNA binding; GO:0042802 identical protein binding; GO:0005488 binding; GO:0001071 nucleic acid binding transcription factor activity; GO:0046983 protein dimerization activity; GO:0003676 nucleic acid binding; GO:0005515 protein binding; GO:0003700 transcription factor activity, sequence-specific DNA b…	K12126	PIF3; phytochrome-interacting factor 3	ath04075 Plant hormone signal transduction - Arabidopsis thaliana (thale cress); ath04712 Circadian rhythm - plant - Arabidopsis thaliana (thale cress);	IPR011598;	Myc-type, basic helix-loop-helix (bHLH) domain;
Q8H100	AT4G17890	296	0.404	Down	3.9736e-05	S	Probable ADP-ribosylation factor GTPase-activating protein AGD8 OS=Arabidopsis thaliana OX=3702 GN=AGD8 PE=1 SV=1	AGD8	0.857179	6.99711e-16	153.87	KS(0.025)S(0.117)S(0.857)NS(0.121)S(0.88)KSQVEESDEAR	3	-0.34341	1	1.497	1.443	1.431	0.599	0.628	0.541	nucleus	GO:0051336 regulation of hydrolase activity; GO:0043547 positive regulation of GTPase activity; GO:0051345 positive regulation of hydrolase activity; GO:0050790 regulation of catalytic activity; GO:0044093 positive regulation of molecular function; GO:0065009 regulation of molecular function; GO:0043087 regulation of GTPase activity; GO:0065007 biological regulation; GO:0043085 positive regulatio…	GO:0044464 cell part; GO:0005622 intracellular; GO:0005737 cytoplasm; GO:0044424 intracellular part; GO:0005829 cytosol; GO:0005623 cell; GO:0044444 cytoplasmic part;	GO:0030234 enzyme regulator activity; GO:0060589 nucleoside-triphosphatase regulator activity; GO:0005488 binding; GO:0030695 GTPase regulator activity; GO:0043167 ion binding; GO:0043169 cation binding; GO:0046872 metal ion binding; GO:0098772 molecular function regulator; GO:0008047 enzyme activator activity; GO:0005096 GTPase activator activity;	K12493	ARFGAP2_3; ADP-ribosylation factor GTPase-activating protein 2/3	ath04144 Endocytosis - Arabidopsis thaliana (thale cress);
Q8H100	AT4G17890	299	0.404	Down	3.9736e-05	S	Probable ADP-ribosylation factor GTPase-activating protein AGD8 OS=Arabidopsis thaliana OX=3702 GN=AGD8 PE=1 SV=1	AGD8	0.879699	6.99711e-16	153.87	KS(0.025)S(0.117)S(0.857)NS(0.121)S(0.88)KSQVEESDEAR	3	-0.34341	1	1.497	1.443	1.431	0.599	0.628	0.541	nucleus	GO:0051336 regulation of hydrolase activity; GO:0043547 positive regulation of GTPase activity; GO:0051345 positive regulation of hydrolase activity; GO:0050790 regulation of catalytic activity; GO:0044093 positive regulation of molecular function; GO:0065009 regulation of molecular function; GO:0043087 regulation of GTPase activity; GO:0065007 biological regulation; GO:0043085 positive regulatio…	GO:0044464 cell part; GO:0005622 intracellular; GO:0005737 cytoplasm; GO:0044424 intracellular part; GO:0005829 cytosol; GO:0005623 cell; GO:0044444 cytoplasmic part;	GO:0030234 enzyme regulator activity; GO:0060589 nucleoside-triphosphatase regulator activity; GO:0005488 binding; GO:0030695 GTPase regulator activity; GO:0043167 ion binding; GO:0043169 cation binding; GO:0046872 metal ion binding; GO:0098772 molecular function regulator; GO:0008047 enzyme activator activity; GO:0005096 GTPase activator activity;	K12493	ARFGAP2_3; ADP-ribosylation factor GTPase-activating protein 2/3	ath04144 Endocytosis - Arabidopsis thaliana (thale cress);
F4JPR4	AT4G36520	1282	1.396	Up	0.0075562	S	Chaperone DnaJ-domain superfamily protein OS=Arabidopsis thaliana OX=3702 GN=AP22.19 PE=4 SV=1	AP22.19	0.999993	5.31233e-18	163.11	YQDSHGTEGES(1)PQR	3	0.36765	2	0.794	0.926	0.77	1.237	1.142	1.096	nucleus	GO:0006810 transport; GO:0006898 receptor-mediated endocytosis; GO:0051179 localization; GO:0006897 endocytosis; GO:0051234 establishment of localization; GO:0016192 vesicle-mediated transport;	GO:0043226 organelle; GO:0043227 membrane-bounded organelle; GO:0031982 vesicle;					IPR001623;	DnaJ domain;
Q7PC86	AT1G15210	43	1.306	Up	0.0144971	S	ABC transporter G family member 35 OS=Arabidopsis thaliana OX=3702 GN=ABCG35 PE=2 SV=1	ABCG35	0.999816	6.66012e-11	149.52	TKS(1)VNEDEEALK	2	1.0365	2	0.779	0.88	0.935	1.212	1.098	1.077	plasma membrane	GO:0006810 transport; GO:0042493 response to drug; GO:0055085 transmembrane transport; GO:0042221 response to chemical; GO:1902578 single-organism localization; GO:0044699 single-organism process; GO:0015893 drug transport; GO:0050896 response to stimulus; GO:0051179 localization; GO:0044765 single-organism transport; GO:0006855 drug transmembrane transport; GO:0051234 establishment of localizati…	GO:0043229 intracellular organelle; GO:0016020 membrane; GO:0071944 cell periphery; GO:0005737 cytoplasm; GO:0031224 intrinsic component of membrane; GO:0044424 intracellular part; GO:0005623 cell; GO:0016021 integral component of membrane; GO:0005886 plasma membrane; GO:0009507 chloroplast; GO:0043231 intracellular membrane-bounded organelle; GO:0043226 organelle; GO:0044425 membrane part; GO:00…	GO:1901265 nucleoside phosphate binding; GO:0015399 primary active transmembrane transporter activity; GO:0016817 hydrolase activity, acting on acid anhydrides; GO:0016787 hydrolase activity; GO:0016887 ATPase activity; GO:0097159 organic cyclic compound binding; GO:1901363 heterocyclic compound binding; GO:0016462 pyrophosphatase activity; GO:0003824 catalytic activity; GO:0032553 ribonucleotide…				IPR034001; IPR003593; IPR003439; IPR027417; IPR034003; IPR013581; IPR029481; IPR013525;	ATP-binding cassette transporter, PDR-like subfamily G, domain 1; AAA+ ATPase domain; ABC transporter-like; P-loop containing nucleoside triphosphate hydrolase; ATP-binding cassette transporter, PDR-like subfamily G, domain 2; Plant PDR ABC transporter associated; ABC-transporter extracellular N-terminal domain; ABC-2 type transporter;
Q9LYB4	AT3G63080	13	1.46	Up	0.0031754	S	Probable glutathione peroxidase 5 OS=Arabidopsis thaliana OX=3702 GN=GPX5 PE=1 SV=1	GPX5	0.999968	0.000916094	94.363	S(1)IHQFTVK	3	-0.70537	1	0.79	0.777	0.857	1.225	1.251	1.063	chloroplast	GO:0000003 reproduction; GO:0032502 developmental process; GO:0044707 single-multicellular organism process; GO:0003006 developmental process involved in reproduction; GO:0010154 fruit development; GO:0006950 response to stress; GO:0022414 reproductive process; GO:0048731 system development; GO:0055114 oxidation-reduction process; GO:0009636 response to toxic substance; GO:0048316 seed developmen…	GO:0043229 intracellular organelle; GO:0016020 membrane; GO:0005783 endoplasmic reticulum; GO:0071944 cell periphery; GO:0005737 cytoplasm; GO:0012505 endomembrane system; GO:0044424 intracellular part; GO:0005623 cell; GO:0005886 plasma membrane; GO:0043231 intracellular membrane-bounded organelle; GO:0043226 organelle; GO:0005622 intracellular; GO:0044464 cell part; GO:0043227 membrane-bounded …	GO:0016209 antioxidant activity; GO:0004601 peroxidase activity; GO:0004602 glutathione peroxidase activity; GO:0003824 catalytic activity; GO:0016491 oxidoreductase activity; GO:0016684 oxidoreductase activity, acting on peroxide as acceptor;	K00432	gpx; glutathione peroxidase [EC:1.11.1.9]	ath00480 Glutathione metabolism - Arabidopsis thaliana (thale cress); ath00590 Arachidonic acid metabolism - Arabidopsis thaliana (thale cress);	IPR012336;	Thioredoxin-like fold;
Q9FGF3	AT5G64430	162	1.514	Up	0.0062598	S	At5g64430 OS=Arabidopsis thaliana OX=3702 GN=At5g64430 PE=1 SV=1	At5g64430	0.826728	9.98052e-84	271.97	LFLFPASSGFGS(1)QS(0.1)S(0.827)T(0.049)QS(0.025)DRDR	3	-0.12073	1	0.792	0.747	0.835	1.358	1.173	1.063	nucleus		GO:0043229 intracellular organelle; GO:0044434 chloroplast part; GO:0009526 plastid envelope; GO:0031967 organelle envelope; GO:0044446 intracellular organelle part; GO:0005737 cytoplasm; GO:0044435 plastid part; GO:0044424 intracellular part; GO:0005623 cell; GO:0044422 organelle part; GO:0009941 chloroplast envelope; GO:0009507 chloroplast; GO:0043231 intracellular membrane-bounded organelle; G…	GO:0005515 protein binding; GO:0005488 binding;				IPR000270;	PB1 domain;
Q9FKW2	AT5G44260	217	1.314	Up	0.0107212	S	Zinc finger CCCH domain-containing protein 61 OS=Arabidopsis thaliana OX=3702 GN=TZF5 PE=1 SV=1	TZF5	0.821	1.18644e-08	137.52	S(0.759)PS(0.403)S(0.821)S(0.016)PPLSPADK	3	1.3502	2	0.781	0.847	0.951	1.081	1.152	1.157	nucleus	GO:0050794 regulation of cellular process; GO:0010468 regulation of gene expression; GO:0006355 regulation of transcription, DNA-templated; GO:0031326 regulation of cellular biosynthetic process; GO:0080090 regulation of primary metabolic process; GO:0060255 regulation of macromolecule metabolic process; GO:0019219 regulation of nucleobase-containing compound metabolic process; GO:0010556 regulat…	GO:0010494 cytoplasmic stress granule; GO:0043229 intracellular organelle; GO:0043232 intracellular non-membrane-bounded organelle; GO:0000932 P-body; GO:0005737 cytoplasm; GO:0032991 macromolecular complex; GO:0044424 intracellular part; GO:0005623 cell; GO:0036464 cytoplasmic ribonucleoprotein granule; GO:0043228 non-membrane-bounded organelle; GO:0043226 organelle; GO:0044464 cell part; GO:000…	GO:0097159 organic cyclic compound binding; GO:1901363 heterocyclic compound binding; GO:0003677 DNA binding; GO:0005488 binding; GO:0001071 nucleic acid binding transcription factor activity; GO:0003676 nucleic acid binding; GO:0043167 ion binding; GO:0043169 cation binding; GO:0046872 metal ion binding; GO:0005515 protein binding; GO:0003700 transcription factor activity, sequence-specific DNA …				IPR000571;	Zinc finger, CCCH-type;
Q9FKW2	AT5G44260	158	1.325	Up	0.0116206	S	Zinc finger CCCH domain-containing protein 61 OS=Arabidopsis thaliana OX=3702 GN=TZF5 PE=1 SV=1	TZF5	1	0.000245126	96.067	VCFFAHS(1)PR	3	-1.1252	1	0.775	0.878	0.913	1.077	1.226	1.096	nucleus	GO:0050794 regulation of cellular process; GO:0010468 regulation of gene expression; GO:0006355 regulation of transcription, DNA-templated; GO:0031326 regulation of cellular biosynthetic process; GO:0080090 regulation of primary metabolic process; GO:0060255 regulation of macromolecule metabolic process; GO:0019219 regulation of nucleobase-containing compound metabolic process; GO:0010556 regulat…	GO:0010494 cytoplasmic stress granule; GO:0043229 intracellular organelle; GO:0043232 intracellular non-membrane-bounded organelle; GO:0000932 P-body; GO:0005737 cytoplasm; GO:0032991 macromolecular complex; GO:0044424 intracellular part; GO:0005623 cell; GO:0036464 cytoplasmic ribonucleoprotein granule; GO:0043228 non-membrane-bounded organelle; GO:0043226 organelle; GO:0044464 cell part; GO:000…	GO:0097159 organic cyclic compound binding; GO:1901363 heterocyclic compound binding; GO:0003677 DNA binding; GO:0005488 binding; GO:0001071 nucleic acid binding transcription factor activity; GO:0003676 nucleic acid binding; GO:0043167 ion binding; GO:0043169 cation binding; GO:0046872 metal ion binding; GO:0005515 protein binding; GO:0003700 transcription factor activity, sequence-specific DNA …				IPR000571;	Zinc finger, CCCH-type;
Q9FKW2	AT5G44260	214	1.314	Up	0.0107212	S	Zinc finger CCCH domain-containing protein 61 OS=Arabidopsis thaliana OX=3702 GN=TZF5 PE=1 SV=1	TZF5	0.989086	1.18644e-08	137.52	S(0.989)PS(0.013)S(0.754)S(0.243)PPLSPADK	2	1.4114	2	0.781	0.847	0.951	1.081	1.152	1.157	nucleus	GO:0050794 regulation of cellular process; GO:0010468 regulation of gene expression; GO:0006355 regulation of transcription, DNA-templated; GO:0031326 regulation of cellular biosynthetic process; GO:0080090 regulation of primary metabolic process; GO:0060255 regulation of macromolecule metabolic process; GO:0019219 regulation of nucleobase-containing compound metabolic process; GO:0010556 regulat…	GO:0010494 cytoplasmic stress granule; GO:0043229 intracellular organelle; GO:0043232 intracellular non-membrane-bounded organelle; GO:0000932 P-body; GO:0005737 cytoplasm; GO:0032991 macromolecular complex; GO:0044424 intracellular part; GO:0005623 cell; GO:0036464 cytoplasmic ribonucleoprotein granule; GO:0043228 non-membrane-bounded organelle; GO:0043226 organelle; GO:0044464 cell part; GO:000…	GO:0097159 organic cyclic compound binding; GO:1901363 heterocyclic compound binding; GO:0003677 DNA binding; GO:0005488 binding; GO:0001071 nucleic acid binding transcription factor activity; GO:0003676 nucleic acid binding; GO:0043167 ion binding; GO:0043169 cation binding; GO:0046872 metal ion binding; GO:0005515 protein binding; GO:0003700 transcription factor activity, sequence-specific DNA …				IPR000571;	Zinc finger, CCCH-type;
O64855	AT2G44200	234	0.594	Down	0.00066022	S	At2g44200/F6E13.34 OS=Arabidopsis thaliana OX=3702 GN=At2g44200 PE=2 SV=1	At2g44200	1	1.23339e-27	211.74	HYERPRS(1)DLEDESK	4	-0.026029	2	1.191	1.391	1.235	0.757	0.79	0.719	nucleus							IPR019339;	CBF1-interacting co-repressor CIR, N-terminal domain;
A0A1P8BFZ5	AT5G58040	1063	1.419	Up	0.0078196	S	FIP1[V]-like protein OS=Arabidopsis thaliana OX=3702 GN=FIP1[V] PE=4 SV=1	FIP1[V]	1	0.00860141	62.463	WAS(1)HKER	3	0.49889	2	0.806	0.758	0.9	1.105	1.107	1.285	nucleus							IPR007854;	Pre-mRNA polyadenylation factor Fip1;
Q9XJ27	AT1G74970	174	1.304	Up	0.0115002	S	30S ribosomal protein S9, chloroplastic OS=Arabidopsis thaliana OX=3702 GN=RPS9 PE=2 SV=1	RPS9	0.999985	6.47456e-05	96.673	VSADHRS(1)PLKK	5	-0.022859	2	0.801	0.95	0.837	1.057	1.179	1.14	chloroplast	GO:0044085 cellular component biogenesis; GO:0022613 ribonucleoprotein complex biogenesis; GO:0006518 peptide metabolic process; GO:0006725 cellular aromatic compound metabolic process; GO:0044267 cellular protein metabolic process; GO:0009058 biosynthetic process; GO:1901566 organonitrogen compound biosynthetic process; GO:0044237 cellular metabolic process; GO:0071704 organic substance metaboli…	GO:0016020 membrane; GO:0044434 chloroplast part; GO:0015935 small ribosomal subunit; GO:0005737 cytoplasm; GO:0009547 plastid ribosome; GO:0032991 macromolecular complex; GO:0044424 intracellular part; GO:0005623 cell; GO:0000313 organellar ribosome; GO:0009941 chloroplast envelope; GO:0044422 organelle part; GO:0043228 non-membrane-bounded organelle; GO:0044391 ribosomal subunit; GO:0005622 int…	GO:0097159 organic cyclic compound binding; GO:1901363 heterocyclic compound binding; GO:0003723 RNA binding; GO:0005488 binding; GO:0003676 nucleic acid binding; GO:0005198 structural molecule activity; GO:0003735 structural constituent of ribosome; GO:0019843 rRNA binding;	K02996	RP-S9, MRPS9, rpsI; small subunit ribosomal protein S9	ath03010 Ribosome - Arabidopsis thaliana (thale cress);	IPR020568; IPR014721;	Ribosomal protein S5 domain 2-type fold; Ribosomal protein S5 domain 2-type fold, subgroup;
Q94AI4	AT4G09980	185	1.35	Up	0.0010646	T	N6-adenosine-methyltransferase non-catalytic subunit MTB OS=Arabidopsis thaliana OX=3702 GN=MTB PE=1 SV=1	MTB	0.999959	1.24876e-06	155.06	SKT(1)PDADYEK	2	0.91274	8	0.807	0.855	0.877	1.108	1.201	1.118	nucleus	GO:0008152 metabolic process; GO:0006725 cellular aromatic compound metabolic process; GO:0046483 heterocycle metabolic process; GO:0006139 nucleobase-containing compound metabolic process; GO:1901360 organic cyclic compound metabolic process; GO:0006807 nitrogen compound metabolic process; GO:0034641 cellular nitrogen compound metabolic process; GO:0044238 primary metabolic process; GO:0009987 c…		GO:0097159 organic cyclic compound binding; GO:1901363 heterocyclic compound binding; GO:0016741 transferase activity, transferring one-carbon groups; GO:0008168 methyltransferase activity; GO:0003824 catalytic activity; GO:0016740 transferase activity; GO:0005488 binding; GO:0003676 nucleic acid binding;				IPR029063;	S-adenosyl-L-methionine-dependent methyltransferase;
Q94AI4	AT4G09980	183	1.501	Up	0.0030241	S	N6-adenosine-methyltransferase non-catalytic subunit MTB OS=Arabidopsis thaliana OX=3702 GN=MTB PE=1 SV=1	MTB	0.999888	0.00061877	75.764	S(1)KT(1)PDADYEKEK	3	-0.141	4	0.779	0.849	0.749	1.134	1.314	1.121	nucleus	GO:0008152 metabolic process; GO:0006725 cellular aromatic compound metabolic process; GO:0046483 heterocycle metabolic process; GO:0006139 nucleobase-containing compound metabolic process; GO:1901360 organic cyclic compound metabolic process; GO:0006807 nitrogen compound metabolic process; GO:0034641 cellular nitrogen compound metabolic process; GO:0044238 primary metabolic process; GO:0009987 c…		GO:0097159 organic cyclic compound binding; GO:1901363 heterocyclic compound binding; GO:0016741 transferase activity, transferring one-carbon groups; GO:0008168 methyltransferase activity; GO:0003824 catalytic activity; GO:0016740 transferase activity; GO:0005488 binding; GO:0003676 nucleic acid binding;				IPR029063;	S-adenosyl-L-methionine-dependent methyltransferase;
P47924	AT5G64300	539	0.723	Down	0.00101703	S	Bifunctional riboflavin biosynthesis protein RIBA 1, chloroplastic OS=Arabidopsis thaliana OX=3702 GN=RIBA1 PE=1 SV=2	RIBA1	0.996444	9.68273e-14	149.72	GDVVEKIES(0.996)ES(0.914)ES(0.09)	3	-0.58891	4	1.104	1.171	1.243	0.843	0.873	0.827	chloroplast	GO:0009110 vitamin biosynthetic process; GO:0018130 heterocycle biosynthetic process; GO:0044711 single-organism biosynthetic process; GO:0009231 riboflavin biosynthetic process; GO:0044281 small molecule metabolic process; GO:0044763 single-organism cellular process; GO:0044699 single-organism process; GO:1901360 organic cyclic compound metabolic process; GO:0006807 nitrogen compound metabolic p…	GO:0043229 intracellular organelle; GO:0016020 membrane; GO:0044434 chloroplast part; GO:0044446 intracellular organelle part; GO:0005737 cytoplasm; GO:0044435 plastid part; GO:0044424 intracellular part; GO:0009532 plastid stroma; GO:0005623 cell; GO:0044422 organelle part; GO:0009507 chloroplast; GO:0043231 intracellular membrane-bounded organelle; GO:0043226 organelle; GO:0005622 intracellular…	GO:1901265 nucleoside phosphate binding; GO:0003935 GTP cyclohydrolase II activity; GO:0016787 hydrolase activity; GO:1901363 heterocyclic compound binding; GO:0097159 organic cyclic compound binding; GO:0032553 ribonucleotide binding; GO:0003824 catalytic activity; GO:0016830 carbon-carbon lyase activity; GO:0005488 binding; GO:0032550 purine ribonucleoside binding; GO:0043169 cation binding; GO…	K14652	ribBA; 3,4-dihydroxy 2-butanone 4-phosphate synthase / GTP cyclohydrolase II [EC:4.1.99.12 3.5.4.25]	ath00740 Riboflavin metabolism - Arabidopsis thaliana (thale cress); ath00790 Folate biosynthesis - Arabidopsis thaliana (thale cress); ath01100 Metabolic pathways - Arabidopsis thaliana (thale cress); ath01110 Biosynthesis of secondary metabolites - Arabidopsis thaliana (thale cress);	IPR032677; IPR017945;	GTP cyclohydrolase II; DHBP synthase RibB-like alpha/beta domain;
A0A1P8B8F3	AT4G36020	81	0.742	Down	0.0080208	S	Cold shock domain protein 1 OS=Arabidopsis thaliana OX=3702 GN=CSDP1 PE=1 SV=1	CSDP1	0.999992	2.44183e-05	102.89	AVNVTAPGGGS(1)LKK	4	0.36944	3	1.047	1.224	1.207	0.917	0.848	0.816	nucleus	GO:0050794 regulation of cellular process; GO:0010468 regulation of gene expression; GO:0006355 regulation of transcription, DNA-templated; GO:0031326 regulation of cellular biosynthetic process; GO:0080090 regulation of primary metabolic process; GO:0060255 regulation of macromolecule metabolic process; GO:0019219 regulation of nucleobase-containing compound metabolic process; GO:0010556 regulat…		GO:0097159 organic cyclic compound binding; GO:1901363 heterocyclic compound binding; GO:0003677 DNA binding; GO:0046914 transition metal ion binding; GO:0005488 binding; GO:0043167 ion binding; GO:0003676 nucleic acid binding; GO:0046872 metal ion binding; GO:0043169 cation binding; GO:0008270 zinc ion binding;	K09250	CNBP; cellular nucleic acid-binding protein		IPR012340; IPR011129; IPR001878; IPR002059;	Nucleic acid-binding, OB-fold; Cold shock domain; Zinc finger, CCHC-type; Cold-shock protein, DNA-binding;
Q9C7V7	AT1G64330	9	1.314	Up	0.0190182	S	At1g64330 OS=Arabidopsis thaliana OX=3702 GN=At1g64330 PE=2 SV=1	At1g64330	0.999974	0.000953073	88.056	LSIRDS(1)LK	3	0.1993	1	0.758	0.855	0.969	1.145	1.157	1.092	mitochondria		GO:0043229 intracellular organelle; GO:0016020 membrane; GO:0098588 bounding membrane of organelle; GO:0031090 organelle membrane; GO:0005737 cytoplasm; GO:0044446 intracellular organelle part; GO:0044424 intracellular part; GO:0005623 cell; GO:0044422 organelle part; GO:0043226 organelle; GO:0043231 intracellular membrane-bounded organelle; GO:0044464 cell part; GO:0005622 intracellular; GO:0098…	GO:0003779 actin binding; GO:0005515 protein binding; GO:0008092 cytoskeletal protein binding; GO:0005488 binding;				IPR011684;	Protein Networked (NET), actin-binding (NAB) domain;
Q9SVR1	AT4G13160	218	1.382	Up	0.0046638	T	At4g13160 OS=Arabidopsis thaliana OX=3702 GN=At4g13160 PE=2 SV=1	At4g13160	1	3.04406e-09	135.09	HIDDDQET(1)EDNEKR	3	-0.26677	2	0.771	0.808	0.926	1.149	1.189	1.125	plasma membrane	GO:0016310 phosphorylation; GO:0044267 cellular protein metabolic process; GO:0044238 primary metabolic process; GO:0044237 cellular metabolic process; GO:0006796 phosphate-containing compound metabolic process; GO:0071704 organic substance metabolic process; GO:0008152 metabolic process; GO:0006468 protein phosphorylation; GO:0006793 phosphorus metabolic process; GO:0046777 protein autophosphory…	GO:0031224 intrinsic component of membrane; GO:0016020 membrane; GO:0016021 integral component of membrane; GO:0044425 membrane part;	GO:0004674 protein serine/threonine kinase activity; GO:0016301 kinase activity; GO:0004672 protein kinase activity; GO:0016773 phosphotransferase activity, alcohol group as acceptor; GO:0003824 catalytic activity; GO:0016740 transferase activity; GO:0016772 transferase activity, transferring phosphorus-containing groups;				IPR007656;	Zein-binding domain;
A8MRC4	AT1G30230	117	1.706	Up	0.00068318	T	Translation elongation factor EF1B/ribosomal protein S6 family protein OS=Arabidopsis thaliana OX=3702 GN=eEF-1Bb1 PE=1 SV=1	eEF-1Bb1	1	4.87663e-93	284.34	DAAADEEDDDDVDLFGEET(1)EEEKKAAEER	5	0.80517	8	0.672	0.762	0.758	1.22	1.341	1.179	cytoskeleton	GO:0044085 cellular component biogenesis; GO:0006518 peptide metabolic process; GO:0032885 regulation of polysaccharide biosynthetic process; GO:0044699 single-organism process; GO:0009058 biosynthetic process; GO:0044237 cellular metabolic process; GO:0071554 cell wall organization or biogenesis; GO:0008152 metabolic process; GO:0022607 cellular component assembly; GO:0046686 response to cadmium…	GO:0016020 membrane; GO:0071944 cell periphery; GO:0005737 cytoplasm; GO:0032991 macromolecular complex; GO:0031224 intrinsic component of membrane; GO:0044424 intracellular part; GO:0005829 cytosol; GO:0005623 cell; GO:0016021 integral component of membrane; GO:0005886 plasma membrane; GO:0005853 eukaryotic translation elongation factor 1 complex; GO:0005622 intracellular; GO:0044464 cell part; …	GO:0097159 organic cyclic compound binding; GO:1901363 heterocyclic compound binding; GO:0003723 RNA binding; GO:0008135 translation factor activity, RNA binding; GO:0003746 translation elongation factor activity; GO:0005488 binding; GO:0003676 nucleic acid binding;	K03232	EEF1B; elongation factor 1-beta		IPR014717; IPR014038; IPR010987;	Translation elongation factor EF1B/ribosomal protein S6; Translation elongation factor EF1B, beta/delta subunit, guanine nucleotide exchange domain; Glutathione S-transferase, C-terminal-like;
Q38872	AT2G17290	19	1.306	Up	0.0106439	S	Calcium-dependent protein kinase 6 OS=Arabidopsis thaliana OX=3702 GN=CPK6 PE=1 SV=1	CPK6	0.999998	0.000253846	82.01	IYEGNHS(1)RPEENSK	3	-0.1059	2	0.809	0.941	0.841	1.183	1.156	1.045	cytoplasm	GO:0044700 single organism signaling; GO:0001101 response to acid chemical; GO:0018209 peptidyl-serine modification; GO:0044070 regulation of anion transport; GO:0044699 single-organism process; GO:0044237 cellular metabolic process; GO:0006796 phosphate-containing compound metabolic process; GO:0071215 cellular response to abscisic acid stimulus; GO:0007165 signal transduction; GO:0008152 metabo…	GO:0043229 intracellular organelle; GO:0016020 membrane; GO:0071944 cell periphery; GO:0005737 cytoplasm; GO:0044424 intracellular part; GO:0005829 cytosol; GO:0005623 cell; GO:0005886 plasma membrane; GO:0043231 intracellular membrane-bounded organelle; GO:0043226 organelle; GO:0005634 nucleus; GO:0005622 intracellular; GO:0044464 cell part; GO:0043227 membrane-bounded organelle; GO:0044444 cyto…	GO:1901265 nucleoside phosphate binding; GO:0016773 phosphotransferase activity, alcohol group as acceptor; GO:0005515 protein binding; GO:0004683 calmodulin-dependent protein kinase activity; GO:0004672 protein kinase activity; GO:0097159 organic cyclic compound binding; GO:1901363 heterocyclic compound binding; GO:0016301 kinase activity; GO:0003824 catalytic activity; GO:0032553 ribonucleotide…	K13412	CPK; calcium-dependent protein kinase [EC:2.7.11.1]	ath04626 Plant-pathogen interaction - Arabidopsis thaliana (thale cress);	IPR000719; IPR002048; IPR011992; IPR011009;	Protein kinase domain; EF-hand domain; EF-hand domain pair; Protein kinase-like domain;
Q03251	AT4G39260	27	1.36	Up	0.0037379	S	Glycine-rich RNA-binding protein 8 OS=Arabidopsis thaliana OX=3702 GN=RBG8 PE=1 SV=1	RBG8	0.828416	1.29144e-08	135.29	T(0.172)FS(0.828)QFGDVIDSK	3	-1.4493	3	0.78	0.837	0.911	1.097	1.192	1.148	nucleus	GO:0001101 response to acid chemical; GO:0006725 cellular aromatic compound metabolic process; GO:0009628 response to abiotic stimulus; GO:1901700 response to oxygen-containing compound; GO:0050896 response to stimulus; GO:0044237 cellular metabolic process; GO:0045087 innate immune response; GO:0071704 organic substance metabolic process; GO:0033993 response to lipid; GO:0000398 mRNA splicing, v…	GO:0016020 membrane; GO:0030312 external encapsulating structure; GO:0030054 cell junction; GO:0071944 cell periphery; GO:0005737 cytoplasm; GO:0044424 intracellular part; GO:0005911 cell-cell junction; GO:0005623 cell; GO:0055044 symplast; GO:0044422 organelle part; GO:0043228 non-membrane-bounded organelle; GO:0031974 membrane-enclosed lumen; GO:0009506 plasmodesma; GO:0070013 intracellular org…	GO:0097159 organic cyclic compound binding; GO:1901363 heterocyclic compound binding; GO:0003729 mRNA binding; GO:0003723 RNA binding; GO:1901265 nucleoside phosphate binding; GO:0005488 binding; GO:0003676 nucleic acid binding; GO:0000166 nucleotide binding; GO:0036094 small molecule binding;				IPR000504; IPR012677;	RNA recognition motif domain; Nucleotide-binding alpha-beta plait domain;
O80653	AT1G77180	202	0.725	Down	0.0047187	S	SNW/SKI-interacting protein OS=Arabidopsis thaliana OX=3702 GN=SKIP PE=1 SV=1	SKIP	0.996078	5.03239e-07	120.23	YKPSQQS(0.001)S(0.003)AFNS(0.996)GAK	3	0.74139	1	1.14	1.181	1.192	0.882	0.907	0.759	nucleus	GO:0044085 cellular component biogenesis; GO:0001101 response to acid chemical; GO:0022613 ribonucleoprotein complex biogenesis; GO:0022618 ribonucleoprotein complex assembly; GO:0022414 reproductive process; GO:0097659 nucleic acid-templated transcription; GO:0010228 vegetative to reproductive phase transition of meristem; GO:0009891 positive regulation of biosynthetic process; GO:0044699 single…	GO:0032991 macromolecular complex; GO:0044424 intracellular part; GO:0016604 nuclear body; GO:0005623 cell; GO:0044422 organelle part; GO:0071141 SMAD protein complex; GO:0043228 non-membrane-bounded organelle; GO:0031974 membrane-enclosed lumen; GO:1902494 catalytic complex; GO:0005654 nucleoplasm; GO:0070013 intracellular organelle lumen; GO:0016607 nuclear speck; GO:0044464 cell part; GO:00056…	GO:0000989 transcription factor activity, transcription factor binding; GO:0005515 protein binding; GO:0003712 transcription cofactor activity; GO:0000988 transcription factor activity, protein binding; GO:0005488 binding;	K06063	SNW1, SKIIP, SKIP; SNW domain-containing protein 1	ath03040 Spliceosome - Arabidopsis thaliana (thale cress);	IPR004015;	SKI-interacting protein SKIP, SNW domain;
A0A1P8AN11	AT1G09140	87	1.834	Up	1.9967e-06	S	SERINE-ARGININE PROTEIN 30 OS=Arabidopsis thaliana OX=3702 GN=SR30 PE=4 SV=1	SR30	0.99916	0.000668622	123.62	RFS(0.999)PS(0.001)VDR	3	0.18086	1	0.679	0.693	0.719	1.268	1.288	1.278	cytoplasm			GO:0097159 organic cyclic compound binding; GO:1901363 heterocyclic compound binding; GO:1901265 nucleoside phosphate binding; GO:0005488 binding; GO:0003676 nucleic acid binding; GO:0000166 nucleotide binding; GO:0036094 small molecule binding;	K12890	SFRS1, ASF, SF2; splicing factor, arginine/serine-rich 1	ath03040 Spliceosome - Arabidopsis thaliana (thale cress);	IPR000504; IPR012677;	RNA recognition motif domain; Nucleotide-binding alpha-beta plait domain;
Q84W89	AT2G42520	579	1.313	Up	0.0185781	S	DEAD-box ATP-dependent RNA helicase 37 OS=Arabidopsis thaliana OX=3702 GN=RH37 PE=2 SV=2	RH37	0.997728	0.00102748	74.392	EGS(0.998)FGS(0.002)GR	2	1.3041	4	0.795	0.924	0.859	1.047	1.255	1.082	nucleus	GO:0006725 cellular aromatic compound metabolic process; GO:1901360 organic cyclic compound metabolic process; GO:0006807 nitrogen compound metabolic process; GO:0044238 primary metabolic process; GO:0044237 cellular metabolic process; GO:0071704 organic substance metabolic process; GO:0016070 RNA metabolic process; GO:0008152 metabolic process; GO:0090304 nucleic acid metabolic process; GO:00464…	GO:0043226 organelle; GO:0043231 intracellular membrane-bounded organelle; GO:0043229 intracellular organelle; GO:0044464 cell part; GO:0005622 intracellular; GO:0005777 peroxisome; GO:0042579 microbody; GO:0005737 cytoplasm; GO:0044424 intracellular part; GO:0005623 cell; GO:0043227 membrane-bounded organelle; GO:0044444 cytoplasmic part;	GO:1901265 nucleoside phosphate binding; GO:0008026 ATP-dependent helicase activity; GO:0016817 hydrolase activity, acting on acid anhydrides; GO:0016787 hydrolase activity; GO:0016887 ATPase activity; GO:1901363 heterocyclic compound binding; GO:0097159 organic cyclic compound binding; GO:0016462 pyrophosphatase activity; GO:0003824 catalytic activity; GO:0032553 ribonucleotide binding; GO:00054…	K11594	DDX3X, bel; ATP-dependent RNA helicase DDX3X [EC:3.6.4.13]		IPR014014; IPR011545; IPR027417; IPR014001; IPR001650;	RNA helicase, DEAD-box type, Q motif; DEAD/DEAH box helicase domain; P-loop containing nucleoside triphosphate hydrolase; Helicase superfamily 1/2, ATP-binding domain; Helicase, C-terminal;
Q9FXT6	AT5G62810	310	0.694	Down	0.023604	S	Peroxisomal membrane protein PEX14 OS=Arabidopsis thaliana OX=3702 GN=PEX14 PE=1 SV=2	PEX14	1	1.47591e-45	218.25	S(1)AS(1)PPAAPADSSAPPHPK	3	0.6465	15	0.984	1.343	1.252	0.851	0.862	0.772	plasma membrane	GO:0046907 intracellular transport; GO:0016043 cellular component organization; GO:0016560 protein import into peroxisome matrix, docking; GO:0072594 establishment of protein localization to organelle; GO:0017038 protein import; GO:0044699 single-organism process; GO:0072663 establishment of protein localization to peroxisome; GO:0016558 protein import into peroxisome matrix; GO:0022406 membrane …	GO:0016020 membrane; GO:0031090 organelle membrane; GO:0071944 cell periphery; GO:1990415 Pex17p-Pex14p docking complex; GO:0005737 cytoplasm; GO:0044438 microbody part; GO:0031224 intrinsic component of membrane; GO:0032991 macromolecular complex; GO:1990429 peroxisomal importomer complex; GO:0044424 intracellular part; GO:0005623 cell; GO:0044422 organelle part; GO:0005778 peroxisomal membrane;…	GO:0022892 substrate-specific transporter activity; GO:0005515 protein binding; GO:0008565 protein transporter activity; GO:0005102 receptor binding; GO:0005488 binding; GO:0005215 transporter activity;	K13343	PEX14; peroxin-14	ath04146 Peroxisome - Arabidopsis thaliana (thale cress);	IPR006785;	Peroxisome membrane anchor protein Pex14p, N-terminal;
Q9SN10	AT3G50080	83	1.372	Up	0.00128002	S	F-box/LRR-repeat protein 16 OS=Arabidopsis thaliana OX=3702 GN=FBL16 PE=2 SV=1	FBL16	1	0.00209498	76.332	HRLS(1)LDAK	3	-0.033286	1	0.795	0.874	0.847	1.172	1.191	1.089	cytoplasm	GO:0008152 metabolic process; GO:0032446 protein modification by small protein conjugation; GO:0016567 protein ubiquitination; GO:0044260 cellular macromolecule metabolic process; GO:0044267 cellular protein metabolic process; GO:0006464 cellular protein modification process; GO:0043170 macromolecule metabolic process; GO:0019538 protein metabolic process; GO:0070647 protein modification by small…	GO:0044424 intracellular part; GO:0005623 cell; GO:0044464 cell part; GO:0005622 intracellular; GO:0005737 cytoplasm;	GO:0005515 protein binding; GO:0019787 ubiquitin-like protein transferase activity; GO:0003824 catalytic activity; GO:0016740 transferase activity; GO:0005488 binding; GO:0004842 ubiquitin-protein transferase activity;				IPR001810; IPR032675;	F-box domain; Leucine-rich repeat domain, L domain-like;
O49840	AT2G02800	384	1.328	Up	0.037199	S	Probable serine/threonine-protein kinase PBL3 OS=Arabidopsis thaliana OX=3702 GN=PBL3 PE=1 SV=1	PBL3	1	0.00193393	84.188	QAQIDS(1)PR	2	-0.33349	1	0.717	0.867	0.983	1.173	1.151	1.084	cytoplasm	GO:0050794 regulation of cellular process; GO:0044700 single organism signaling; GO:0051716 cellular response to stimulus; GO:0016310 phosphorylation; GO:0006950 response to stress; GO:0007166 cell surface receptor signaling pathway; GO:0044267 cellular protein metabolic process; GO:0044699 single-organism process; GO:0044238 primary metabolic process; GO:0023052 signaling; GO:0050896 response to…	GO:0043226 organelle; GO:0043231 intracellular membrane-bounded organelle; GO:0043229 intracellular organelle; GO:0016020 membrane; GO:0005634 nucleus; GO:0071944 cell periphery; GO:0044464 cell part; GO:0005622 intracellular; GO:0005737 cytoplasm; GO:0044424 intracellular part; GO:0043227 membrane-bounded organelle; GO:0005623 cell; GO:0005886 plasma membrane;	GO:1901265 nucleoside phosphate binding; GO:0016773 phosphotransferase activity, alcohol group as acceptor; GO:0004672 protein kinase activity; GO:0004888 transmembrane signaling receptor activity; GO:0004871 signal transducer activity; GO:0097159 organic cyclic compound binding; GO:1901363 heterocyclic compound binding; GO:0016301 kinase activity; GO:0003824 catalytic activity; GO:0032553 ribonu…				IPR000719; IPR001245; IPR011009;	Protein kinase domain; Serine-threonine/tyrosine-protein kinase catalytic domain; Protein kinase-like domain;
Q9FIL8	AT5G58930	228	0.747	Down	0.003958	S	Emb|CAB61945.1 OS=Arabidopsis thaliana OX=3702 GN=At5g58930 PE=2 SV=1	At5g58930	0.999432	3.28388e-28	190.37	LIPLSSVTEDVKAS(0.999)PEK	3	-0.4701	2	1.174	1.206	1.085	0.91	0.877	0.803	chloroplast	GO:0032502 developmental process; GO:0009888 tissue development; GO:0048856 anatomical structure development;	GO:0016020 membrane; GO:0005623 cell; GO:0044464 cell part; GO:0071944 cell periphery; GO:0005886 plasma membrane;
Q8RY95	AT1G20980	741	1.376	Up	0.0022988	S	Squamosa promoter-binding-like protein 14 OS=Arabidopsis thaliana OX=3702 GN=SPL14 PE=1 SV=3	SPL14	0.996076	1.28384e-21	188.54	SQDMTEEQAQS(0.004)S(0.996)NR	2	0.21008	3	0.796	0.89	0.822	1.089	1.217	1.145	nucleus	GO:0097659 nucleic acid-templated transcription; GO:0009891 positive regulation of biosynthetic process; GO:0098542 defense response to other organism; GO:0009058 biosynthetic process; GO:0044237 cellular metabolic process; GO:0009607 response to biotic stimulus; GO:0009605 response to external stimulus; GO:2001141 regulation of RNA biosynthetic process; GO:0008152 metabolic process; GO:0009893 p…	GO:0016020 membrane; GO:0043226 organelle; GO:0043231 intracellular membrane-bounded organelle; GO:0043229 intracellular organelle; GO:0005634 nucleus; GO:0071944 cell periphery; GO:0044464 cell part; GO:0005622 intracellular; GO:0005737 cytoplasm; GO:0044424 intracellular part; GO:0043227 membrane-bounded organelle; GO:0005623 cell; GO:0005886 plasma membrane;	GO:0097159 organic cyclic compound binding; GO:1901363 heterocyclic compound binding; GO:0003677 DNA binding; GO:0005488 binding; GO:0001071 nucleic acid binding transcription factor activity; GO:0043167 ion binding; GO:0003676 nucleic acid binding; GO:0043169 cation binding; GO:0046872 metal ion binding; GO:0003700 transcription factor activity, sequence-specific DNA binding;				IPR004333; IPR020683;	Transcription factor, SBP-box; Ankyrin repeat-containing domain;
Q9FKA5	0	260	0.669	Down	0.00065828	S	Uncharacterized protein At5g39570 OS=Arabidopsis thaliana OX=3702 GN=At5g39570 PE=1 SV=1	At5g39570	0.999133	2.91188e-14	153.14	KPS(0.001)YGRS(0.999)EEQEEGSYR	3	-0.9294	2	1.143	1.212	1.282	0.804	0.85	0.779	nucleus
Q9SR02	AT3G04740	780	1.33	Up	0.025337	S	Mediator of RNA polymerase II transcription subunit 14 OS=Arabidopsis thaliana OX=3702 GN=MED14 PE=1 SV=1	MED14	0.925137	0.00250599	91.085	S(0.925)AS(0.075)DLLR	2	0.079112	1	0.753	0.828	0.985	1.189	1.08	1.143	cytoplasm	GO:0097659 nucleic acid-templated transcription; GO:0098542 defense response to other organism; GO:0044699 single-organism process; GO:0009058 biosynthetic process; GO:0044237 cellular metabolic process; GO:0009607 response to biotic stimulus; GO:0009814 defense response, incompatible interaction; GO:0009605 response to external stimulus; GO:2001141 regulation of RNA biosynthetic process; GO:0008…	GO:0061695 transferase complex, transferring phosphorus-containing groups; GO:0030054 cell junction; GO:0032991 macromolecular complex; GO:0044424 intracellular part; GO:0005911 cell-cell junction; GO:0005623 cell; GO:0055044 symplast; GO:0044422 organelle part; GO:0031974 membrane-enclosed lumen; GO:1902494 catalytic complex; GO:0005654 nucleoplasm; GO:0070013 intracellular organelle lumen; GO:0…	GO:0000989 transcription factor activity, transcription factor binding; GO:0005515 protein binding; GO:0001104 RNA polymerase II transcription cofactor activity; GO:0001076 transcription factor activity, RNA polymerase II transcription factor binding; GO:0003712 transcription cofactor activity; GO:0000988 transcription factor activity, protein binding; GO:0005488 binding;	K15156	MED14, RGR1; mediator of RNA polymerase II transcription subunit 14
F4K9A6	AT5G63260	198	0.735	Down	0.031357	S	Zinc finger C-x8-C-x5-C-x3-H type family protein OS=Arabidopsis thaliana OX=3702 GN=MDC12.23 PE=4 SV=1	MDC12.23	1	9.88591e-42	212.17	EHNS(1)PAS(1)VPELNFLGLPIRPGEK	3	0.84909	2	1.029	1.252	1.214	0.974	0.838	0.757	nucleus			GO:0046872 metal ion binding; GO:0043169 cation binding; GO:0005488 binding; GO:0043167 ion binding;				IPR000571;	Zinc finger, CCCH-type;
Q9LUE5	AT5G50760	174	0.737	Down	0.0059991	S	At5g50760 OS=Arabidopsis thaliana OX=3702 GN=MFB16.16 PE=1 SV=1	MFB16.16	0.971992	0.00113224	72.34	LLRS(0.972)PS(0.028)LFK	3	-0.7202	1	1.091	1.161	1.238	0.921	0.861	0.79	mitochondria	GO:0009733 response to auxin; GO:0009719 response to endogenous stimulus; GO:0042221 response to chemical; GO:0010033 response to organic substance; GO:0050896 response to stimulus; GO:0009725 response to hormone;			K14488	SAUR; SAUR family protein	ath04075 Plant hormone signal transduction - Arabidopsis thaliana (thale cress);
F4KDD0	AT5G51730	110	0.525	Down	0.00184013	S	RNA-binding (RRM/RBD/RNP motifs) family protein OS=Arabidopsis thaliana OX=3702 GN=MIO24.15 PE=4 SV=1	MIO24.15	0.954195	5.5712e-21	174.63	NIVRPVIQNS(0.042)AS(0.954)S(0.004)EDLK	3	0.50968	1	1.178	1.403	1.426	0.775	0.705	0.623	nucleus			GO:0097159 organic cyclic compound binding; GO:1901363 heterocyclic compound binding; GO:1901265 nucleoside phosphate binding; GO:0005488 binding; GO:0003676 nucleic acid binding; GO:0000166 nucleotide binding; GO:0036094 small molecule binding;				IPR000504; IPR012677;	RNA recognition motif domain; Nucleotide-binding alpha-beta plait domain;
Q9FLV9	AT5G24030	150	1.565	Up	0.0050556	S	S-type anion channel SLAH3 OS=Arabidopsis thaliana OX=3702 GN=SLAH3 PE=1 SV=1	SLAH3	1	5.09831e-09	134.08	RQS(1)HDNHHHHLHR	5	-0.036057	1	0.717	0.761	0.841	1.234	1.33	1.066	endoplasmic reticulum	GO:0065008 regulation of biological quality; GO:0001101 response to acid chemical; GO:0009628 response to abiotic stimulus; GO:0044070 regulation of anion transport; GO:1901700 response to oxygen-containing compound; GO:0044699 single-organism process; GO:0006821 chloride transport; GO:0050896 response to stimulus; GO:0055082 cellular chemical homeostasis; GO:0051234 establishment of localization…	GO:0016020 membrane; GO:0044464 cell part; GO:0071944 cell periphery; GO:0044425 membrane part; GO:0031224 intrinsic component of membrane; GO:0005623 cell; GO:0016021 integral component of membrane; GO:0005886 plasma membrane;	GO:0015075 ion transmembrane transporter activity; GO:0022803 passive transmembrane transporter activity; GO:0005253 anion channel activity; GO:0022892 substrate-specific transporter activity; GO:0015267 channel activity; GO:0022891 substrate-specific transmembrane transporter activity; GO:0005244 voltage-gated ion channel activity; GO:0008308 voltage-gated anion channel activity; GO:0022838 subs…
A0A2H1ZEI5	AT3G20250	98	1.771	Up	0.000101362	S	Pumilio 5 OS=Arabidopsis thaliana OX=3702 GN=PUM5 PE=4 SV=1	PUM5	1	1.03547e-22	204.9	AIENYDS(1)EEEIR	2	-1.3029	1	0.666	0.737	0.736	1.235	1.302	1.252	nucleus			GO:0097159 organic cyclic compound binding; GO:1901363 heterocyclic compound binding; GO:0003723 RNA binding; GO:0005488 binding; GO:0003676 nucleic acid binding;	K17943	PUM; pumilio RNA-binding family		IPR011989; IPR016024; IPR033712; IPR033133;	Armadillo-like helical; Armadillo-type fold; Pumilio, RNA binding domain; Pumilio homology domain;
F4IVQ2	AT2G33120	84	1.362	Up	0.0003757	T	Synaptobrevin-related protein 1 OS=Arabidopsis thaliana OX=3702 GN=SAR1 PE=4 SV=1	SAR1	1	4.50596e-05	103.13	IELLVDKT(1)ENLR	3	-0.30334	1	0.86	0.815	0.85	1.104	1.193	1.142	chloroplast	GO:0006810 transport; GO:0051179 localization; GO:0016192 vesicle-mediated transport; GO:0051234 establishment of localization;	GO:0031224 intrinsic component of membrane; GO:0016020 membrane; GO:0016021 integral component of membrane; GO:0044425 membrane part;		K08511	ATVAMP72; vesicle-associated membrane protein 72		IPR001388;	Synaptobrevin;
A0A1P8BC55	AT5G40930	143	0.729	Down	0.00134304	S	Translocase of outer membrane 20-4 OS=Arabidopsis thaliana OX=3702 GN=TOM20-4 PE=1 SV=1	TOM20-4	0.881436	4.04802e-16	156.18	APELHTGGTAGPS(0.113)S(0.881)NS(0.006)AK	3	0.072661	2	1.185	1.201	1.12	0.908	0.812	0.835	nucleus	GO:0016043 cellular component organization; GO:0046907 intracellular transport; GO:0072594 establishment of protein localization to organelle; GO:0007006 mitochondrial membrane organization; GO:0017038 protein import; GO:0006839 mitochondrial transport; GO:0044699 single-organism process; GO:0015031 protein transport; GO:0051234 establishment of localization; GO:0006605 protein targeting; GO:0045…	GO:0016020 membrane; GO:0019867 outer membrane; GO:0031090 organelle membrane; GO:0098796 membrane protein complex; GO:0005737 cytoplasm; GO:0032991 macromolecular complex; GO:0098798 mitochondrial protein complex; GO:0044424 intracellular part; GO:0044455 mitochondrial membrane part; GO:0005623 cell; GO:0044422 organelle part; GO:0005740 mitochondrial envelope; GO:0044425 membrane part; GO:00444…	GO:0005515 protein binding; GO:0005488 binding;				IPR011990;	Tetratricopeptide-like helical domain;
F4HS17	AT1G73920	116	1.329	Up	0.0414	S	Alpha/beta-Hydrolases superfamily protein OS=Arabidopsis thaliana OX=3702 GN=At1g73920 PE=4 SV=1	At1g73920	0.92659	8.16249e-05	96.673	T(0.037)NS(0.927)S(0.037)KDHDVPNR	3	-0.78088	3	0.768	0.808	0.99	1.146	1.244	1.019	nucleus	GO:0044699 single-organism process; GO:0008152 metabolic process; GO:0044238 primary metabolic process; GO:0044710 single-organism metabolic process; GO:0006629 lipid metabolic process; GO:0071704 organic substance metabolic process;		GO:0016787 hydrolase activity; GO:0003824 catalytic activity;				IPR006693; IPR029058;	Partial AB-hydrolase lipase domain; Alpha/Beta hydrolase fold;
Q0WPH8	AT3G44200	249	1.56	Up	0.0062845	Y	Serine/threonine-protein kinase Nek5 OS=Arabidopsis thaliana OX=3702 GN=NEK5 PE=1 SV=1	NEK5	0.999548	1.26055e-06	118.2	KNPEY(1)RPNASEILK	4	-0.044948	2	0.699	0.758	0.868	1.239	1.308	1.081	nucleus	GO:0016310 phosphorylation; GO:0016043 cellular component organization; GO:0048869 cellular developmental process; GO:0044267 cellular protein metabolic process; GO:0044699 single-organism process; GO:0030865 cortical cytoskeleton organization; GO:0044237 cellular metabolic process; GO:0006796 phosphate-containing compound metabolic process; GO:0071704 organic substance metabolic process; GO:0009…	GO:0043229 intracellular organelle; GO:0099513 polymeric cytoskeletal fiber; GO:0005874 microtubule; GO:0005938 cell cortex; GO:0005881 cytoplasmic microtubule; GO:0043232 intracellular non-membrane-bounded organelle; GO:0044430 cytoskeletal part; GO:0071944 cell periphery; GO:0044446 intracellular organelle part; GO:0005737 cytoplasm; GO:0099568 cytoplasmic region; GO:0030863 cortical cytoskelet…	GO:0005524 ATP binding; GO:1901265 nucleoside phosphate binding; GO:0016773 phosphotransferase activity, alcohol group as acceptor; GO:0001882 nucleoside binding; GO:0043167 ion binding; GO:0004672 protein kinase activity; GO:0000166 nucleotide binding; GO:0097159 organic cyclic compound binding; GO:1901363 heterocyclic compound binding; GO:0032549 ribonucleoside binding; GO:0097367 carbohydrate …	K08857	NEK1_4_5; NIMA (never in mitosis gene a)-related kinase 1/4/5 [EC:2.7.11.1]		IPR000719; IPR011009;	Protein kinase domain; Protein kinase-like domain;
F4HST2	AT1G20450	14	1.718	Up	0.00047916	T	Dehydrin family protein OS=Arabidopsis thaliana OX=3702 GN=ERD10 PE=1 SV=1	ERD10	0.99555	1.17762e-51	222.95	NTVPEQET(0.996)PKVAT(0.004)EESSAPEIK	3	0.9271	1	0.676	0.762	0.747	1.276	1.164	1.313	nucleus	GO:0001101 response to acid chemical; GO:0042221 response to chemical; GO:0006950 response to stress; GO:0009415 response to water; GO:0009628 response to abiotic stimulus; GO:1901700 response to oxygen-containing compound; GO:0010035 response to inorganic substance; GO:0050896 response to stimulus;
A0A1P8APG5	AT1G19540	172	0.746	Down	0.032976	S	NmrA-like negative transcriptional regulator family protein OS=Arabidopsis thaliana OX=3702 GN=At1g19540 PE=4 SV=1	At1g19540	1	0.00515738	63.624	LRS(1)PPRDK	4	0.43448	1	1.084	1.076	1.316	0.972	0.836	0.784	cytoplasm							IPR016040; IPR008030;	NAD(P)-binding domain; NmrA-like domain;
Q42404	AT3G50670	259	0.708	Down	0.0082566	S	U1 small nuclear ribonucleoprotein 70 kDa OS=Arabidopsis thaliana OX=3702 GN=RNU1 PE=1 SV=1	RNU1	0.999999	3.33793e-06	107.98	TSQSEEPS(1)RPREER	4	0.11077	2	1.181	1.32	1.047	0.866	0.806	0.841	nucleus	GO:0006396 RNA processing; GO:0006725 cellular aromatic compound metabolic process; GO:1901360 organic cyclic compound metabolic process; GO:0006807 nitrogen compound metabolic process; GO:0044238 primary metabolic process; GO:0044237 cellular metabolic process; GO:0071704 organic substance metabolic process; GO:0006397 mRNA processing; GO:0016070 RNA metabolic process; GO:0000398 mRNA splicing, …	GO:0005685 U1 snRNP; GO:0005684 U2-type spliceosomal complex; GO:0032991 macromolecular complex; GO:0044424 intracellular part; GO:0016604 nuclear body; GO:0005623 cell; GO:0071011 precatalytic spliceosome; GO:0044422 organelle part; GO:0031974 membrane-enclosed lumen; GO:0005654 nucleoplasm; GO:0070013 intracellular organelle lumen; GO:0016607 nuclear speck; GO:0044464 cell part; GO:0005622 intr…	GO:0097159 organic cyclic compound binding; GO:1901363 heterocyclic compound binding; GO:0003729 mRNA binding; GO:0003723 RNA binding; GO:1901265 nucleoside phosphate binding; GO:0005488 binding; GO:0003676 nucleic acid binding; GO:0005515 protein binding; GO:0030619 U1 snRNA binding; GO:0000166 nucleotide binding; GO:0017069 snRNA binding; GO:0036094 small molecule binding;	K11093	SNRP70; U1 small nuclear ribonucleoprotein 70kDa	ath03040 Spliceosome - Arabidopsis thaliana (thale cress);	IPR022023; IPR034143; IPR000504; IPR012677;	U1 small nuclear ribonucleoprotein of 70kDa N-terminal; snRNP70, RNA recognition motif; RNA recognition motif domain; Nucleotide-binding alpha-beta plait domain;
Q42404	AT3G50670	368	0.753	Down	0.0071197	S	U1 small nuclear ribonucleoprotein 70 kDa OS=Arabidopsis thaliana OX=3702 GN=RNU1 PE=1 SV=1	RNU1	1	1.20713e-05	94.42	DYEGGEYEHEGGGRS(1)R	4	0.77692	3	1.189	1.211	1.053	0.924	0.855	0.822	nucleus	GO:0006396 RNA processing; GO:0006725 cellular aromatic compound metabolic process; GO:1901360 organic cyclic compound metabolic process; GO:0006807 nitrogen compound metabolic process; GO:0044238 primary metabolic process; GO:0044237 cellular metabolic process; GO:0071704 organic substance metabolic process; GO:0006397 mRNA processing; GO:0016070 RNA metabolic process; GO:0000398 mRNA splicing, …	GO:0005685 U1 snRNP; GO:0005684 U2-type spliceosomal complex; GO:0032991 macromolecular complex; GO:0044424 intracellular part; GO:0016604 nuclear body; GO:0005623 cell; GO:0071011 precatalytic spliceosome; GO:0044422 organelle part; GO:0031974 membrane-enclosed lumen; GO:0005654 nucleoplasm; GO:0070013 intracellular organelle lumen; GO:0016607 nuclear speck; GO:0044464 cell part; GO:0005622 intr…	GO:0097159 organic cyclic compound binding; GO:1901363 heterocyclic compound binding; GO:0003729 mRNA binding; GO:0003723 RNA binding; GO:1901265 nucleoside phosphate binding; GO:0005488 binding; GO:0003676 nucleic acid binding; GO:0005515 protein binding; GO:0030619 U1 snRNA binding; GO:0000166 nucleotide binding; GO:0017069 snRNA binding; GO:0036094 small molecule binding;	K11093	SNRP70; U1 small nuclear ribonucleoprotein 70kDa	ath03040 Spliceosome - Arabidopsis thaliana (thale cress);	IPR022023; IPR034143; IPR000504; IPR012677;	U1 small nuclear ribonucleoprotein of 70kDa N-terminal; snRNP70, RNA recognition motif; RNA recognition motif domain; Nucleotide-binding alpha-beta plait domain;
Q42404	AT3G50670	255	0.625	Down	0.0048973	S	U1 small nuclear ribonucleoprotein 70 kDa OS=Arabidopsis thaliana OX=3702 GN=RNU1 PE=1 SV=1	RNU1	0.999566	1.68749e-07	144.4	TSQS(1)EEPSRPR	2	-0.3581	3	1.28	1.239	1.222	0.82	0.862	0.657	nucleus	GO:0006396 RNA processing; GO:0006725 cellular aromatic compound metabolic process; GO:1901360 organic cyclic compound metabolic process; GO:0006807 nitrogen compound metabolic process; GO:0044238 primary metabolic process; GO:0044237 cellular metabolic process; GO:0071704 organic substance metabolic process; GO:0006397 mRNA processing; GO:0016070 RNA metabolic process; GO:0000398 mRNA splicing, …	GO:0005685 U1 snRNP; GO:0005684 U2-type spliceosomal complex; GO:0032991 macromolecular complex; GO:0044424 intracellular part; GO:0016604 nuclear body; GO:0005623 cell; GO:0071011 precatalytic spliceosome; GO:0044422 organelle part; GO:0031974 membrane-enclosed lumen; GO:0005654 nucleoplasm; GO:0070013 intracellular organelle lumen; GO:0016607 nuclear speck; GO:0044464 cell part; GO:0005622 intr…	GO:0097159 organic cyclic compound binding; GO:1901363 heterocyclic compound binding; GO:0003729 mRNA binding; GO:0003723 RNA binding; GO:1901265 nucleoside phosphate binding; GO:0005488 binding; GO:0003676 nucleic acid binding; GO:0005515 protein binding; GO:0030619 U1 snRNA binding; GO:0000166 nucleotide binding; GO:0017069 snRNA binding; GO:0036094 small molecule binding;	K11093	SNRP70; U1 small nuclear ribonucleoprotein 70kDa	ath03040 Spliceosome - Arabidopsis thaliana (thale cress);	IPR022023; IPR034143; IPR000504; IPR012677;	U1 small nuclear ribonucleoprotein of 70kDa N-terminal; snRNP70, RNA recognition motif; RNA recognition motif domain; Nucleotide-binding alpha-beta plait domain;
Q96300	AT3G02520	251	1.425	Up	0.0038573	S	14-3-3-like protein GF14 nu OS=Arabidopsis thaliana OX=3702 GN=GRF7 PE=1 SV=1	GRF7	0.999985	1.68344e-07	112.88	EAS(1)KHEPEEGKPAETGQ	4	0.29451	2	0.779	0.882	0.793	1.089	1.265	1.142	plasma membrane		GO:0016020 membrane; GO:0043229 intracellular organelle; GO:0071944 cell periphery; GO:0030054 cell junction; GO:0005737 cytoplasm; GO:0012505 endomembrane system; GO:0044424 intracellular part; GO:0005623 cell; GO:0005911 cell-cell junction; GO:0055044 symplast; GO:0005886 plasma membrane; GO:0009507 chloroplast; GO:0043231 intracellular membrane-bounded organelle; GO:0043226 organelle; GO:00095…	GO:0019904 protein domain specific binding; GO:0005515 protein binding; GO:0005488 binding;	K06630	YWHAE; 14-3-3 protein epsilon		IPR023410;	14-3-3 domain;
Q9LIN5	AT3G26400	334	0.69	Down	0.0115409	S	Eukaryotic translation initiation factor 4B1 OS=Arabidopsis thaliana OX=3702 GN=EIF4B1 PE=1 SV=1	EIF4B1	0.999164	2.69785e-09	138.91	S(0.999)ES(0.001)SGLNNVVKPR	3	0.27461	2	1.069	1.224	1.302	0.903	0.842	0.734	nucleus	GO:0006518 peptide metabolic process; GO:0043043 peptide biosynthetic process; GO:0044267 cellular protein metabolic process; GO:0006807 nitrogen compound metabolic process; GO:0009058 biosynthetic process; GO:0043603 cellular amide metabolic process; GO:0044238 primary metabolic process; GO:1901566 organonitrogen compound biosynthetic process; GO:0044237 cellular metabolic process; GO:1901576 or…	GO:0043226 organelle; GO:0043231 intracellular membrane-bounded organelle; GO:0043229 intracellular organelle; GO:0005634 nucleus; GO:0044464 cell part; GO:0005622 intracellular; GO:0044424 intracellular part; GO:0043227 membrane-bounded organelle; GO:0005623 cell;	GO:0097159 organic cyclic compound binding; GO:1901363 heterocyclic compound binding; GO:0003729 mRNA binding; GO:0003723 RNA binding; GO:0008135 translation factor activity, RNA binding; GO:0042802 identical protein binding; GO:0042803 protein homodimerization activity; GO:0005488 binding; GO:0046983 protein dimerization activity; GO:0003676 nucleic acid binding; GO:0003743 translation initiatio…
Q9LIN5	AT3G26400	486	0.53	Down	0.0021977	S	Eukaryotic translation initiation factor 4B1 OS=Arabidopsis thaliana OX=3702 GN=EIF4B1 PE=1 SV=1	EIF4B1	0.996205	2.52877e-06	104.76	S(0.996)FES(0.002)T(0.002)ERPR	2	0.093242	5	1.148	1.428	1.415	0.778	0.695	0.642	nucleus	GO:0006518 peptide metabolic process; GO:0043043 peptide biosynthetic process; GO:0044267 cellular protein metabolic process; GO:0006807 nitrogen compound metabolic process; GO:0009058 biosynthetic process; GO:0043603 cellular amide metabolic process; GO:0044238 primary metabolic process; GO:1901566 organonitrogen compound biosynthetic process; GO:0044237 cellular metabolic process; GO:1901576 or…	GO:0043226 organelle; GO:0043231 intracellular membrane-bounded organelle; GO:0043229 intracellular organelle; GO:0005634 nucleus; GO:0044464 cell part; GO:0005622 intracellular; GO:0044424 intracellular part; GO:0043227 membrane-bounded organelle; GO:0005623 cell;	GO:0097159 organic cyclic compound binding; GO:1901363 heterocyclic compound binding; GO:0003729 mRNA binding; GO:0003723 RNA binding; GO:0008135 translation factor activity, RNA binding; GO:0042802 identical protein binding; GO:0042803 protein homodimerization activity; GO:0005488 binding; GO:0046983 protein dimerization activity; GO:0003676 nucleic acid binding; GO:0003743 translation initiatio…
Q9LIN5	AT3G26400	489	0.452	Down	0.00092419	S	Eukaryotic translation initiation factor 4B1 OS=Arabidopsis thaliana OX=3702 GN=EIF4B1 PE=1 SV=1	EIF4B1	0.91414	2.52877e-06	104.76	AGS(0.942)IDET(0.438)RS(0.6)FES(0.914)T(0.105)ERPR	2	-0.52764	2	1.202	1.512	1.506	0.687	0.64	0.581	nucleus	GO:0006518 peptide metabolic process; GO:0043043 peptide biosynthetic process; GO:0044267 cellular protein metabolic process; GO:0006807 nitrogen compound metabolic process; GO:0009058 biosynthetic process; GO:0043603 cellular amide metabolic process; GO:0044238 primary metabolic process; GO:1901566 organonitrogen compound biosynthetic process; GO:0044237 cellular metabolic process; GO:1901576 or…	GO:0043226 organelle; GO:0043231 intracellular membrane-bounded organelle; GO:0043229 intracellular organelle; GO:0005634 nucleus; GO:0044464 cell part; GO:0005622 intracellular; GO:0044424 intracellular part; GO:0043227 membrane-bounded organelle; GO:0005623 cell;	GO:0097159 organic cyclic compound binding; GO:1901363 heterocyclic compound binding; GO:0003729 mRNA binding; GO:0003723 RNA binding; GO:0008135 translation factor activity, RNA binding; GO:0042802 identical protein binding; GO:0042803 protein homodimerization activity; GO:0005488 binding; GO:0046983 protein dimerization activity; GO:0003676 nucleic acid binding; GO:0003743 translation initiatio…
Q9LIN5	AT3G26400	480	0.508	Down	0.00187977	S	Eukaryotic translation initiation factor 4B1 OS=Arabidopsis thaliana OX=3702 GN=EIF4B1 PE=1 SV=1	EIF4B1	0.999955	2.52877e-06	106.62	AGS(1)IDETR	2	0.50028	4	1.161	1.402	1.494	0.761	0.655	0.643	nucleus	GO:0006518 peptide metabolic process; GO:0043043 peptide biosynthetic process; GO:0044267 cellular protein metabolic process; GO:0006807 nitrogen compound metabolic process; GO:0009058 biosynthetic process; GO:0043603 cellular amide metabolic process; GO:0044238 primary metabolic process; GO:1901566 organonitrogen compound biosynthetic process; GO:0044237 cellular metabolic process; GO:1901576 or…	GO:0043226 organelle; GO:0043231 intracellular membrane-bounded organelle; GO:0043229 intracellular organelle; GO:0005634 nucleus; GO:0044464 cell part; GO:0005622 intracellular; GO:0044424 intracellular part; GO:0043227 membrane-bounded organelle; GO:0005623 cell;	GO:0097159 organic cyclic compound binding; GO:1901363 heterocyclic compound binding; GO:0003729 mRNA binding; GO:0003723 RNA binding; GO:0008135 translation factor activity, RNA binding; GO:0042802 identical protein binding; GO:0042803 protein homodimerization activity; GO:0005488 binding; GO:0046983 protein dimerization activity; GO:0003676 nucleic acid binding; GO:0003743 translation initiatio…
Q9LIN5	AT3G26400	319	2.776	Up	0.0113805	T	Eukaryotic translation initiation factor 4B1 OS=Arabidopsis thaliana OX=3702 GN=EIF4B1 PE=1 SV=1	EIF4B1	0.857417	1.68895e-05	91.276	KGSSQTSRPT(0.857)S(0.14)AHS(0.001)S(0.001)R	4	-0.59924	1	0.346	0.586	0.632	1.775	1.108	1.458	nucleus	GO:0006518 peptide metabolic process; GO:0043043 peptide biosynthetic process; GO:0044267 cellular protein metabolic process; GO:0006807 nitrogen compound metabolic process; GO:0009058 biosynthetic process; GO:0043603 cellular amide metabolic process; GO:0044238 primary metabolic process; GO:1901566 organonitrogen compound biosynthetic process; GO:0044237 cellular metabolic process; GO:1901576 or…	GO:0043226 organelle; GO:0043231 intracellular membrane-bounded organelle; GO:0043229 intracellular organelle; GO:0005634 nucleus; GO:0044464 cell part; GO:0005622 intracellular; GO:0044424 intracellular part; GO:0043227 membrane-bounded organelle; GO:0005623 cell;	GO:0097159 organic cyclic compound binding; GO:1901363 heterocyclic compound binding; GO:0003729 mRNA binding; GO:0003723 RNA binding; GO:0008135 translation factor activity, RNA binding; GO:0042802 identical protein binding; GO:0042803 protein homodimerization activity; GO:0005488 binding; GO:0046983 protein dimerization activity; GO:0003676 nucleic acid binding; GO:0003743 translation initiatio…
Q9LIN5	AT3G26400	320	2.267	Up	0.0094226	S	Eukaryotic translation initiation factor 4B1 OS=Arabidopsis thaliana OX=3702 GN=EIF4B1 PE=1 SV=1	EIF4B1	0.917801	0.00107332	67.579	PT(0.081)S(0.918)AHS(0.001)SRPSSAQSNR	3	-0.15502	1	0.644	0.423	0.745	1.526	1.335	1.246	nucleus	GO:0006518 peptide metabolic process; GO:0043043 peptide biosynthetic process; GO:0044267 cellular protein metabolic process; GO:0006807 nitrogen compound metabolic process; GO:0009058 biosynthetic process; GO:0043603 cellular amide metabolic process; GO:0044238 primary metabolic process; GO:1901566 organonitrogen compound biosynthetic process; GO:0044237 cellular metabolic process; GO:1901576 or…	GO:0043226 organelle; GO:0043231 intracellular membrane-bounded organelle; GO:0043229 intracellular organelle; GO:0005634 nucleus; GO:0044464 cell part; GO:0005622 intracellular; GO:0044424 intracellular part; GO:0043227 membrane-bounded organelle; GO:0005623 cell;	GO:0097159 organic cyclic compound binding; GO:1901363 heterocyclic compound binding; GO:0003729 mRNA binding; GO:0003723 RNA binding; GO:0008135 translation factor activity, RNA binding; GO:0042802 identical protein binding; GO:0042803 protein homodimerization activity; GO:0005488 binding; GO:0046983 protein dimerization activity; GO:0003676 nucleic acid binding; GO:0003743 translation initiatio…
Q9SGE0	AT1G08200	177	0.573	Down	0.0020581	S	UDP-D-apiose/UDP-D-xylose synthase 2 OS=Arabidopsis thaliana OX=3702 GN=AXS2 PE=2 SV=1	AXS2	0.999999	2.25747e-05	104.21	EDISPCIFGS(1)IEK	3	-0.06358	1	1.244	1.38	1.252	0.847	0.705	0.67	cytoplasm	GO:0071554 cell wall organization or biogenesis; GO:0016043 cellular component organization; GO:0071555 cell wall organization; GO:0009987 cellular process; GO:0045229 external encapsulating structure organization; GO:0071840 cellular component organization or biogenesis;	GO:0048046 apoplast; GO:0044464 cell part; GO:0005622 intracellular; GO:0005737 cytoplasm; GO:0044424 intracellular part; GO:0005829 cytosol; GO:0005623 cell; GO:0005576 extracellular region; GO:0044444 cytoplasmic part;	GO:0048037 cofactor binding; GO:0003824 catalytic activity; GO:0005488 binding; GO:0050662 coenzyme binding;	K12449	AXS; UDP-apiose/xylose synthase	ath00520 Amino sugar and nucleotide sugar metabolism - Arabidopsis thaliana (thale cress); ath01100 Metabolic pathways - Arabidopsis thaliana (thale cress);	IPR001509; IPR016040;	NAD-dependent epimerase/dehydratase; NAD(P)-binding domain;
A0A1P8AZC3	AT2G29620	352	1.62	Up	0.00168324	S	Dentin sialophosphoprotein OS=Arabidopsis thaliana OX=3702 GN=At2g29620 PE=4 SV=1	At2g29620	1	0.00318212	76.064	HES(1)FHHR	3	0.067824	1	0.758	0.712	0.803	1.353	1.205	1.125	endoplasmic reticulum
A0A1P8B753	AT4G26640	100	1.758	Up	0.00104109	S	WRKY family transcription factor family protein OS=Arabidopsis thaliana OX=3702 GN=WRKY20 PE=4 SV=1	WRKY20	1	6.10408e-11	148.55	RNS(1)GGMAAQEER	2	-0.81833	2	0.687	0.772	0.688	1.138	1.369	1.267	nucleus	GO:0050794 regulation of cellular process; GO:0010468 regulation of gene expression; GO:0006355 regulation of transcription, DNA-templated; GO:0031326 regulation of cellular biosynthetic process; GO:0080090 regulation of primary metabolic process; GO:0060255 regulation of macromolecule metabolic process; GO:0019219 regulation of nucleobase-containing compound metabolic process; GO:0010556 regulat…		GO:0097159 organic cyclic compound binding; GO:1901363 heterocyclic compound binding; GO:0003677 DNA binding; GO:0005488 binding; GO:0001071 nucleic acid binding transcription factor activity; GO:0003676 nucleic acid binding; GO:0043565 sequence-specific DNA binding; GO:0003700 transcription factor activity, sequence-specific DNA binding;				IPR003657;	WRKY domain;
F4J959	AT3G46640	98	1.49	Up	0.024602	S	Homeodomain-like superfamily protein OS=Arabidopsis thaliana OX=3702 GN=PCL1 PE=4 SV=1	PCL1	0.923055	1.36945e-86	262.28	GGSSGPNTSSSNNNVEEEDRVGS(0.016)S(0.061)S(0.923)PGSDSKK	4	-0.36322	2	0.668	0.899	0.822	1.139	1.357	1.063	nucleus	GO:0050794 regulation of cellular process; GO:0006725 cellular aromatic compound metabolic process; GO:0097659 nucleic acid-templated transcription; GO:0060255 regulation of macromolecule metabolic process; GO:0019219 regulation of nucleobase-containing compound metabolic process; GO:0009058 biosynthetic process; GO:0044237 cellular metabolic process; GO:0071704 organic substance metabolic proces…	GO:0043226 organelle; GO:0043231 intracellular membrane-bounded organelle; GO:0043229 intracellular organelle; GO:0005634 nucleus; GO:0044464 cell part; GO:0005622 intracellular; GO:0044424 intracellular part; GO:0043227 membrane-bounded organelle; GO:0005623 cell;	GO:0097159 organic cyclic compound binding; GO:1901363 heterocyclic compound binding; GO:0003677 DNA binding; GO:0005488 binding; GO:0003676 nucleic acid binding;				IPR001005; IPR009057; IPR017930; IPR006447;	SANT/Myb domain; Homeobox domain-like; Myb domain; Myb domain, plants;
F4J959	AT3G46640	132	1.38	Up	0.0098612	S	Homeodomain-like superfamily protein OS=Arabidopsis thaliana OX=3702 GN=PCL1 PE=4 SV=1	PCL1	0.9364	3.18529e-37	194.73	TSNGDGDDGGGVDPDSAMAAEEGDS(0.936)GT(0.063)EDLSGK	3	0.72091	1	0.775	0.866	0.869	1.277	1.044	1.144	nucleus	GO:0050794 regulation of cellular process; GO:0006725 cellular aromatic compound metabolic process; GO:0097659 nucleic acid-templated transcription; GO:0060255 regulation of macromolecule metabolic process; GO:0019219 regulation of nucleobase-containing compound metabolic process; GO:0009058 biosynthetic process; GO:0044237 cellular metabolic process; GO:0071704 organic substance metabolic proces…	GO:0043226 organelle; GO:0043231 intracellular membrane-bounded organelle; GO:0043229 intracellular organelle; GO:0005634 nucleus; GO:0044464 cell part; GO:0005622 intracellular; GO:0044424 intracellular part; GO:0043227 membrane-bounded organelle; GO:0005623 cell;	GO:0097159 organic cyclic compound binding; GO:1901363 heterocyclic compound binding; GO:0003677 DNA binding; GO:0005488 binding; GO:0003676 nucleic acid binding;				IPR001005; IPR009057; IPR017930; IPR006447;	SANT/Myb domain; Homeobox domain-like; Myb domain; Myb domain, plants;
Q38896	AT2G21060	152	1.476	Up	0.029521	S	Cold shock domain-containing protein 4 OS=Arabidopsis thaliana OX=3702 GN=CSP4 PE=1 SV=1	CSP4	0.99997	1.23376e-08	124.31	ECS(1)QGGGGYSGGGGGGR	3	0.20992	2	0.676	0.871	0.855	1.083	1.388	1.074	nucleus	GO:0050794 regulation of cellular process; GO:0000003 reproduction; GO:0044707 single-multicellular organism process; GO:0022414 reproductive process; GO:0060255 regulation of macromolecule metabolic process; GO:0009628 response to abiotic stimulus; GO:0019219 regulation of nucleobase-containing compound metabolic process; GO:0048316 seed development; GO:0044699 single-organism process; GO:000979…	GO:0043229 intracellular organelle; GO:0043232 intracellular non-membrane-bounded organelle; GO:0044446 intracellular organelle part; GO:0005737 cytoplasm; GO:0031981 nuclear lumen; GO:0044424 intracellular part; GO:0005730 nucleolus; GO:0005829 cytosol; GO:0005623 cell; GO:0044422 organelle part; GO:0043228 non-membrane-bounded organelle; GO:0043231 intracellular membrane-bounded organelle; GO:0…	GO:0097159 organic cyclic compound binding; GO:1901363 heterocyclic compound binding; GO:0003677 DNA binding; GO:0003729 mRNA binding; GO:0003723 RNA binding; GO:0046914 transition metal ion binding; GO:0005488 binding; GO:0043167 ion binding; GO:0003676 nucleic acid binding; GO:0046872 metal ion binding; GO:0043169 cation binding; GO:0008270 zinc ion binding;				IPR012340; IPR011129; IPR001878; IPR002059;	Nucleic acid-binding, OB-fold; Cold shock domain; Zinc finger, CCHC-type; Cold-shock protein, DNA-binding;
F4HQF9	AT1G80040	18	1.333	Up	0.0069024	S	Ubiquitin system component Cue OS=Arabidopsis thaliana OX=3702 GN=At1g80040 PE=4 SV=1	At1g80040	0.79563	9.21713e-06	107.98	SYFDDNS(0.102)S(0.796)PPS(0.085)S(0.017)K	2	-0.73456	1	0.769	0.874	0.918	1.173	1.147	1.094	nucleus			GO:0005515 protein binding; GO:0005488 binding;				IPR003892; IPR009060;	Ubiquitin system component Cue; UBA-like;
Q9C5H4	AT3G16270	457	1.322	Up	0.030984	S	Protein MODIFIED TRANSPORT TO THE VACUOLE 1 OS=Arabidopsis thaliana OX=3702 GN=MTV1 PE=1 SV=1	MTV1	1	1.1348e-11	127.3	KTDDDPFADVS(1)FHPNEEK	4	0.59765	2	0.747	0.864	0.964	1.2	1.168	1.036	nucleus	GO:0045184 establishment of protein localization; GO:0006810 transport; GO:0046907 intracellular transport; GO:0070727 cellular macromolecule localization; GO:0051649 establishment of localization in cell; GO:0006886 intracellular protein transport; GO:0071702 organic substance transport; GO:0008104 protein localization; GO:0033036 macromolecule localization; GO:0034613 cellular protein localizat…	GO:0016020 membrane; GO:0005623 cell; GO:0005622 intracellular; GO:0044464 cell part;	GO:0005488 binding;				IPR002014; IPR016024; IPR013809; IPR008942;	VHS domain; Armadillo-type fold; ENTH domain; ENTH/VHS;
F4J8V9	AT3G18780	62	1.319	Up	0.0164009	S	Actin 2 OS=Arabidopsis thaliana OX=3702 GN=ACT2 PE=1 SV=1	ACT2	0.999988	0.00329813	61.165	DAYVGDEAQS(1)KR	3	0.42639	1	0.777	0.957	0.838	1.078	1.105	1.209	cytoskeleton			GO:0005524 ATP binding; GO:1901265 nucleoside phosphate binding; GO:0001882 nucleoside binding; GO:0043167 ion binding; GO:0000166 nucleotide binding; GO:0097159 organic cyclic compound binding; GO:1901363 heterocyclic compound binding; GO:0032549 ribonucleoside binding; GO:0097367 carbohydrate derivative binding; GO:0032553 ribonucleotide binding; GO:0005488 binding; GO:0032550 purine ribonucleo…	K10355	ACTF; actin, other eukaryote
A0A1P8AZ97	AT2G30500	458	1.358	Up	0.023858	S	Kinase interacting (KIP1-like) family protein OS=Arabidopsis thaliana OX=3702 GN=NET4B PE=4 SV=1	NET4B	0.952213	3.99899e-05	110.74	RS(0.047)S(0.952)ELT(0.001)EEVER	2	0.46454	2	0.733	0.881	0.918	1.163	1.239	1.036	mitochondria			GO:0003779 actin binding; GO:0005515 protein binding; GO:0008092 cytoskeletal protein binding; GO:0005488 binding;				IPR011684;	Protein Networked (NET), actin-binding (NAB) domain;
Q06738	AT5G52310	662	1.364	Up	0.0143594	S	Low-temperature-induced 78 kDa protein OS=Arabidopsis thaliana OX=3702 GN=RD29A PE=1 SV=2	RD29A	0.999993	1.58126e-105	296.35	GWFGGGATDEVKPES(1)PHSVEEAPK	5	-0.11152	5	0.762	0.822	0.943	1.206	1.186	1.054	nucleus	GO:0044707 single-multicellular organism process; GO:0001101 response to acid chemical; GO:0010150 leaf senescence; GO:0009628 response to abiotic stimulus; GO:1901700 response to oxygen-containing compound; GO:0044699 single-organism process; GO:0090693 plant organ senescence; GO:0048827 phyllome development; GO:0043207 response to external biotic stimulus; GO:0050896 response to stimulus; GO:00…	GO:0044424 intracellular part; GO:0005623 cell; GO:0044464 cell part; GO:0005622 intracellular; GO:0005737 cytoplasm;
Q1H5D2	AT4G16444	60	1.329	Up	0.023024	S	At4g16444 OS=Arabidopsis thaliana OX=3702 GN=At4g16444 PE=2 SV=1	At4g16444	0.999771	4.94204e-14	145.77	EAS(1)ALSQPATFAQAAK	3	0.43298	2	0.753	0.893	0.922	1.242	1.05	1.12	cytoplasm	GO:0016043 cellular component organization; GO:0044707 single-multicellular organism process; GO:0010256 endomembrane system organization; GO:0021700 developmental maturation; GO:0090627 plant epidermal cell differentiation; GO:0048869 cellular developmental process; GO:0080147 root hair cell development; GO:0044699 single-organism process; GO:0048468 cell development; GO:0051234 establishment of…	GO:0016020 membrane; GO:0005783 endoplasmic reticulum; GO:0042175 nuclear outer membrane-endoplasmic reticulum membrane network; GO:0015935 small ribosomal subunit; GO:0005737 cytoplasm; GO:0032991 macromolecular complex; GO:0031224 intrinsic component of membrane; GO:0044424 intracellular part; GO:0005623 cell; GO:0044422 organelle part; GO:0043228 non-membrane-bounded organelle; GO:0044391 ribo…	GO:0005515 protein binding; GO:0003735 structural constituent of ribosome; GO:0005198 structural molecule activity; GO:0043621 protein self-association; GO:0005488 binding;	K22384
A9LLI7	AT5G35910	570	0.742	Down	0.025282	S	Protein RRP6-like 2 OS=Arabidopsis thaliana OX=3702 GN=RRP6L2 PE=2 SV=1	RRP6L2	1	0.000248889	89.359	DVS(1)PGNVMDK	3	-0.57424	2	0.991	1.22	1.267	0.886	0.895	0.8	nucleus	GO:0032270 positive regulation of cellular protein metabolic process; GO:1902464 regulation of histone H3-K27 trimethylation; GO:0044699 single-organism process; GO:0044237 cellular metabolic process; GO:0032259 methylation; GO:0080188 RNA-directed DNA methylation; GO:1905269 positive regulation of chromatin organization; GO:0051130 positive regulation of cellular component organization; GO:00081…	GO:0043229 intracellular organelle; GO:0043232 intracellular non-membrane-bounded organelle; GO:0000176 nuclear exosome (RNase complex); GO:0005737 cytoplasm; GO:0044446 intracellular organelle part; GO:0031981 nuclear lumen; GO:0032991 macromolecular complex; GO:0044424 intracellular part; GO:0005730 nucleolus; GO:0005623 cell; GO:0044422 organelle part; GO:0043228 non-membrane-bounded organelle…	GO:0097159 organic cyclic compound binding; GO:1901363 heterocyclic compound binding; GO:1901265 nucleoside phosphate binding; GO:0003824 catalytic activity; GO:0005488 binding; GO:0003676 nucleic acid binding; GO:0016788 hydrolase activity, acting on ester bonds; GO:0004518 nuclease activity; GO:0004527 exonuclease activity; GO:0008408 3'-5' exonuclease activity; GO:0016787 hydrolase activity; G…	K12591	RRP6, EXOSC10; exosome complex exonuclease RRP6 [EC:3.1.13.-]	ath03018 RNA degradation - Arabidopsis thaliana (thale cress);	IPR012588; IPR010997; IPR012337; IPR002121; IPR002562;	Exosome-associated factor Rrp6, N-terminal; HRDC-like; Ribonuclease H-like domain; HRDC domain; 3'-5' exonuclease domain;
Q9SHY8	AT1G65660	455	1.333	Up	0.0028778	S	Pre-mRNA-splicing factor SLU7-A OS=Arabidopsis thaliana OX=3702 GN=At1g65660 PE=1 SV=2	At1g65660	0.998605	0.000306878	79.514	EAT(0.001)EES(0.999)PKKVEEK	4	0.30497	2	0.817	0.851	0.892	1.165	1.189	1.058	nucleus	GO:0050794 regulation of cellular process; GO:0006396 RNA processing; GO:0042127 regulation of cell proliferation; GO:0006725 cellular aromatic compound metabolic process; GO:0048522 positive regulation of cellular process; GO:1901360 organic cyclic compound metabolic process; GO:0006807 nitrogen compound metabolic process; GO:0044238 primary metabolic process; GO:0048518 positive regulation of b…	GO:0043229 intracellular organelle; GO:0044446 intracellular organelle part; GO:0032991 macromolecular complex; GO:0044424 intracellular part; GO:0005681 spliceosomal complex; GO:0005623 cell; GO:0044422 organelle part; GO:0043231 intracellular membrane-bounded organelle; GO:0043226 organelle; GO:0005634 nucleus; GO:0005622 intracellular; GO:0044464 cell part; GO:1990904 ribonucleoprotein complex…	GO:0097159 organic cyclic compound binding; GO:1901363 heterocyclic compound binding; GO:0003723 RNA binding; GO:0005488 binding; GO:0003676 nucleic acid binding; GO:0043167 ion binding; GO:0043169 cation binding; GO:0046872 metal ion binding; GO:0003727 single-stranded RNA binding;	K12819	SLU7; pre-mRNA-processing factor SLU7	ath03040 Spliceosome - Arabidopsis thaliana (thale cress);	IPR021715;	Pre-mRNA splicing Prp18-interacting factor;
Q56Z59	AT1G72160	90	1.366	Up	0.0194765	S	Patellin-3 OS=Arabidopsis thaliana OX=3702 GN=PATL3 PE=1 SV=2	PATL3	1	7.13905e-06	99.93	QEVKDEAS(1)QKEVAEEK	4	-0.75571	1	0.941	0.868	0.712	1.148	1.179	1.117	nucleus	GO:0006810 transport; GO:0044763 single-organism cellular process; GO:0044699 single-organism process; GO:0051301 cell division; GO:0051179 localization; GO:0009987 cellular process; GO:0007049 cell cycle; GO:0051234 establishment of localization;	GO:0016020 membrane; GO:0071944 cell periphery; GO:0044425 membrane part; GO:0044464 cell part; GO:0005622 intracellular; GO:0005737 cytoplasm; GO:0031224 intrinsic component of membrane; GO:0044424 intracellular part; GO:0005623 cell; GO:0016021 integral component of membrane; GO:0005886 plasma membrane;	GO:0008289 lipid binding; GO:0005488 binding;				IPR001251; IPR009038; IPR011074;	CRAL-TRIO lipid binding domain; GOLD domain; CRAL/TRIO, N-terminal domain;
Q9SA50	AT1G16520	256	1.326	Up	0.0124773	T	At1g16520 OS=Arabidopsis thaliana OX=3702 GN=At1g16520 PE=1 SV=1	At1g16520	0.998823	0.0149536	53.08	T(0.001)LPART(0.999)PR	3	0.16996	3	0.86	0.794	0.911	1.035	1.237	1.129	nucleus	GO:0006810 transport; GO:0055085 transmembrane transport; GO:0051179 localization; GO:0051234 establishment of localization;	GO:0016020 membrane; GO:0044464 cell part; GO:0071944 cell periphery; GO:0044425 membrane part; GO:0031224 intrinsic component of membrane; GO:0005623 cell; GO:0016021 integral component of membrane; GO:0005886 plasma membrane;	GO:0022857 transmembrane transporter activity; GO:0005215 transporter activity;
Q8RWN5	AT5G04280	203	0.757	Down	0.02188	S	Glycine-rich RNA-binding protein RZ1C OS=Arabidopsis thaliana OX=3702 GN=RZ1C PE=1 SV=1	RZ1C	0.999995	0.000206472	86.777	DRFDS(1)REAYIPR	3	1.0843	2	1.164	1.024	1.263	0.951	0.827	0.836	chloroplast	GO:0033120 positive regulation of RNA splicing; GO:0050794 regulation of cellular process; GO:0001101 response to acid chemical; GO:0050685 positive regulation of mRNA processing; GO:0060255 regulation of macromolecule metabolic process; GO:0009628 response to abiotic stimulus; GO:0019219 regulation of nucleobase-containing compound metabolic process; GO:1901700 response to oxygen-containing comp…	GO:0043229 intracellular organelle; GO:0043232 intracellular non-membrane-bounded organelle; GO:0044446 intracellular organelle part; GO:0031981 nuclear lumen; GO:0044424 intracellular part; GO:0005730 nucleolus; GO:0005623 cell; GO:0044422 organelle part; GO:0043228 non-membrane-bounded organelle; GO:0043226 organelle; GO:0043231 intracellular membrane-bounded organelle; GO:0031974 membrane-encl…	GO:0003677 DNA binding; GO:0003723 RNA binding; GO:1901265 nucleoside phosphate binding; GO:0031490 chromatin DNA binding; GO:0043167 ion binding; GO:0000166 nucleotide binding; GO:0003682 chromatin binding; GO:0008270 zinc ion binding; GO:1901363 heterocyclic compound binding; GO:0097159 organic cyclic compound binding; GO:0003729 mRNA binding; GO:0046914 transition metal ion binding; GO:0005488…	K12885	RBMX, HNRNPG; heterogeneous nuclear ribonucleoprotein G	ath03040 Spliceosome - Arabidopsis thaliana (thale cress);	IPR000504; IPR012677; IPR001878;	RNA recognition motif domain; Nucleotide-binding alpha-beta plait domain; Zinc finger, CCHC-type;
F4J077	AT3G22270	471	0.674	Down	0.0159816	S	Protein PAT1 homolog 1 OS=Arabidopsis thaliana OX=3702 GN=PAT1H1 PE=1 SV=1	PAT1H1	1	9.75869e-63	235.73	RPHALLEVDSSPGFNDGS(1)GDHK	4	2.3254	3	1.141	1.296	1.193	0.969	0.767	0.712	nucleus	GO:0044085 cellular component biogenesis; GO:0016043 cellular component organization; GO:0044707 single-multicellular organism process; GO:0022613 ribonucleoprotein complex biogenesis; GO:0022618 ribonucleoprotein complex assembly; GO:0006725 cellular aromatic compound metabolic process; GO:0060255 regulation of macromolecule metabolic process; GO:0044699 single-organism process; GO:0048519 negat…	GO:0043229 intracellular organelle; GO:0005783 endoplasmic reticulum; GO:0043232 intracellular non-membrane-bounded organelle; GO:0000932 P-body; GO:0005737 cytoplasm; GO:0032991 macromolecular complex; GO:0012505 endomembrane system; GO:0044424 intracellular part; GO:0005623 cell; GO:0036464 cytoplasmic ribonucleoprotein granule; GO:0043228 non-membrane-bounded organelle; GO:0043231 intracellula…	GO:0097159 organic cyclic compound binding; GO:1901363 heterocyclic compound binding; GO:0003723 RNA binding; GO:0005515 protein binding; GO:0016853 isomerase activity; GO:0003824 catalytic activity; GO:0005488 binding; GO:0003676 nucleic acid binding;	K12617	PATL1, PAT1; DNA topoisomerase 2-associated protein PAT1	ath03018 RNA degradation - Arabidopsis thaliana (thale cress);
O22173	AT2G23350	318	0.697	Down	0.00186404	S	Polyadenylate-binding protein 4 OS=Arabidopsis thaliana OX=3702 GN=PAB4 PE=1 SV=1	PAB4	0.9529	1.59979e-24	167.28	RYEQGS(0.953)S(0.047)DGGNKFDGLNLYVK	3	0.53308	4	1.116	1.267	1.193	0.885	0.813	0.793	nucleus	GO:0050794 regulation of cellular process; GO:0010468 regulation of gene expression; GO:0031326 regulation of cellular biosynthetic process; GO:0080090 regulation of primary metabolic process; GO:0060255 regulation of macromolecule metabolic process; GO:0010608 posttranscriptional regulation of gene expression; GO:0010556 regulation of macromolecule biosynthetic process; GO:0044403 symbiosis, enc…	GO:0043226 organelle; GO:0043231 intracellular membrane-bounded organelle; GO:0043229 intracellular organelle; GO:0005634 nucleus; GO:0044464 cell part; GO:0005622 intracellular; GO:0005737 cytoplasm; GO:0044424 intracellular part; GO:0005829 cytosol; GO:0043227 membrane-bounded organelle; GO:0005623 cell; GO:0044444 cytoplasmic part;	GO:0097159 organic cyclic compound binding; GO:1901363 heterocyclic compound binding; GO:0003729 mRNA binding; GO:0003723 RNA binding; GO:1901265 nucleoside phosphate binding; GO:0005488 binding; GO:0003676 nucleic acid binding; GO:0005515 protein binding; GO:0000166 nucleotide binding; GO:0036094 small molecule binding;	K13126	PABPC; polyadenylate-binding protein	ath03013 RNA transport - Arabidopsis thaliana (thale cress); ath03015 mRNA surveillance pathway - Arabidopsis thaliana (thale cress); ath03018 RNA degradation - Arabidopsis thaliana (thale cress);	IPR002004; IPR000504; IPR012677; IPR003954;	Polyadenylate-binding protein/Hyperplastic disc protein; RNA recognition motif domain; Nucleotide-binding alpha-beta plait domain; RNA recognition motif domain, eukaryote;
O04928	AT1G62430	48	1.343	Up	0.0073613	S	Phosphatidate cytidylyltransferase 1 OS=Arabidopsis thaliana OX=3702 GN=CDS1 PE=1 SV=1	CDS1	0.998296	0.00899842	61.78	Y(0.002)KS(0.998)FMVR	3	-0.80382	1	0.768	0.849	0.931	1.128	1.187	1.108	plasma membrane	GO:0046486 glycerolipid metabolic process; GO:0008654 phospholipid biosynthetic process; GO:0044699 single-organism process; GO:0009058 biosynthetic process; GO:0044255 cellular lipid metabolic process; GO:0044237 cellular metabolic process; GO:0006796 phosphate-containing compound metabolic process; GO:0071704 organic substance metabolic process; GO:0008610 lipid biosynthetic process; GO:0046471…	GO:0043229 intracellular organelle; GO:0016020 membrane; GO:0042175 nuclear outer membrane-endoplasmic reticulum membrane network; GO:0005783 endoplasmic reticulum; GO:0044446 intracellular organelle part; GO:0005737 cytoplasm; GO:0031224 intrinsic component of membrane; GO:0012505 endomembrane system; GO:0044424 intracellular part; GO:0005623 cell; GO:0016021 integral component of membrane; GO:0…	GO:0070567 cytidylyltransferase activity; GO:0004605 phosphatidate cytidylyltransferase activity; GO:0016779 nucleotidyltransferase activity; GO:0003824 catalytic activity; GO:0016740 transferase activity; GO:0016772 transferase activity, transferring phosphorus-containing groups;	K00981	E2.7.7.41, CDS1, CDS2, cdsA; phosphatidate cytidylyltransferase [EC:2.7.7.41]	ath00564 Glycerophospholipid metabolism - Arabidopsis thaliana (thale cress); ath01100 Metabolic pathways - Arabidopsis thaliana (thale cress); ath01110 Biosynthesis of secondary metabolites - Arabidopsis thaliana (thale cress); ath04070 Phosphatidylinositol signaling system - Arabidopsis thaliana (thale cress);
Q8VYP2	AT4G23590	403	1.474	Up	0.00084275	S	Probable aminotransferase TAT4 OS=Arabidopsis thaliana OX=3702 GN=At4g23590 PE=2 SV=1	At4g23590	1	0.0276551	46.352	LKS(1)FCER	3	-0.11228	1	0.752	0.795	0.862	1.212	1.195	1.144	cytoskeleton	GO:0044281 small molecule metabolic process; GO:0044763 single-organism cellular process; GO:0006807 nitrogen compound metabolic process; GO:0044699 single-organism process; GO:0009058 biosynthetic process; GO:0044238 primary metabolic process; GO:0044237 cellular metabolic process; GO:0071704 organic substance metabolic process; GO:0008152 metabolic process; GO:0006520 cellular amino acid metabo…		GO:0097159 organic cyclic compound binding; GO:1901363 heterocyclic compound binding; GO:0016769 transferase activity, transferring nitrogenous groups; GO:0003824 catalytic activity; GO:0005488 binding; GO:0043167 ion binding; GO:0043168 anion binding; GO:0008483 transaminase activity; GO:0016740 transferase activity; GO:0048037 cofactor binding; GO:0030170 pyridoxal phosphate binding;	K00815	TAT; tyrosine aminotransferase [EC:2.6.1.5]	ath00130 Ubiquinone and other terpenoid-quinone biosynthesis - Arabidopsis thaliana (thale cress); ath00270 Cysteine and methionine metabolism - Arabidopsis thaliana (thale cress); ath00350 Tyrosine metabolism - Arabidopsis thaliana (thale cress); ath00360 Phenylalanine metabolism - Arabidopsis thaliana (thale cress); ath00400 Phenylalanine, tyrosine and tryptophan biosynthesis - Arabidopsis thal…	IPR015424; IPR004839; IPR015422; IPR015421;	Pyridoxal phosphate-dependent transferase; Aminotransferase, class I/classII; Pyridoxal phosphate-dependent transferase, major region, subdomain 2; Pyridoxal phosphate-dependent transferase, major region, subdomain 1;
Q9FQ03	AT1G75660	518	1.766	Up	0.0024248	S	5'-3' exoribonuclease 3 OS=Arabidopsis thaliana OX=3702 GN=XRN3 PE=1 SV=1	XRN3	0.999993	1.82782e-05	97.5	EKS(1)DAFNSDTTEEDKVK	3	-0.62016	2	0.623	0.711	0.813	1.316	1.296	1.179	cytoplasm	GO:0044085 cellular component biogenesis; GO:0022613 ribonucleoprotein complex biogenesis; GO:0006725 cellular aromatic compound metabolic process; GO:0090503 RNA phosphodiester bond hydrolysis, exonucleolytic; GO:0044237 cellular metabolic process; GO:0010586 miRNA metabolic process; GO:0071704 organic substance metabolic process; GO:0010587 miRNA catabolic process; GO:0044270 cellular nitrogen …	GO:0043226 organelle; GO:0043231 intracellular membrane-bounded organelle; GO:0043229 intracellular organelle; GO:0005634 nucleus; GO:0044464 cell part; GO:0005622 intracellular; GO:0044424 intracellular part; GO:0043227 membrane-bounded organelle; GO:0005623 cell;	GO:0043167 ion binding; GO:0016896 exoribonuclease activity, producing 5'-phosphomonoesters; GO:0016787 hydrolase activity; GO:0008270 zinc ion binding; GO:0016796 exonuclease activity, active with either ribo- or deoxyribonucleic acids and producing 5'-phosphomonoesters; GO:1901363 heterocyclic compound binding; GO:0097159 organic cyclic compound binding; GO:0004534 5'-3' exoribonuclease activit…	K12619	XRN2, RAT1; 5'-3' exoribonuclease 2 [EC:3.1.13.-]	ath03008 Ribosome biogenesis in eukaryotes - Arabidopsis thaliana (thale cress); ath03018 RNA degradation - Arabidopsis thaliana (thale cress);	IPR001878; IPR004859;	Zinc finger, CCHC-type; Putative 5-3 exonuclease;
Q9ZUM1	AT2G02170	438	2.166	Up	0.00036135	T	At2g02170/F5O4.6 OS=Arabidopsis thaliana OX=3702 GN=At2g02170 PE=1 SV=1	At2g02170	1	0.0129863	56.548	KLAT(1)IER	3	-0.035669	1	0.59	0.606	0.666	1.197	1.454	1.382	nucleus		GO:0016020 membrane; GO:0005623 cell; GO:0044464 cell part; GO:0071944 cell periphery; GO:0005886 plasma membrane;					IPR005516;	Remorin, C-terminal;
Q9ZUM1	AT2G02170	42	1.504	Up	0.0072419	T	At2g02170/F5O4.6 OS=Arabidopsis thaliana OX=3702 GN=At2g02170 PE=1 SV=1	At2g02170	0.978035	1.14993e-05	115.91	NEEEES(0.02)T(0.978)PT(0.002)MR	2	0.24625	1	0.707	0.755	0.917	1.219	1.226	1.134	nucleus		GO:0016020 membrane; GO:0005623 cell; GO:0044464 cell part; GO:0071944 cell periphery; GO:0005886 plasma membrane;					IPR005516;	Remorin, C-terminal;
Q9ZUM1	AT2G02170	148	1.378	Up	0.0143242	S	At2g02170/F5O4.6 OS=Arabidopsis thaliana OX=3702 GN=At2g02170 PE=1 SV=1	At2g02170	0.996579	8.25752e-06	107.17	WIAS(0.997)PT(0.003)ANRPK	4	0.12864	2	0.72	0.885	0.901	1.086	1.208	1.159	nucleus		GO:0016020 membrane; GO:0005623 cell; GO:0044464 cell part; GO:0071944 cell periphery; GO:0005886 plasma membrane;					IPR005516;	Remorin, C-terminal;
F4JW69	AT5G04230	86	1.343	Up	0.0025988	S	Phenylalanine ammonia-lyase OS=Arabidopsis thaliana OX=3702 GN=PAL3 PE=3 SV=1	PAL3	0.842293	0.0251923	40.941	AS(0.002)S(0.156)DWVMES(0.842)MNR	2	-3.9427	1	0.86	0.899	0.787	1.112	1.12	1.187	plasma membrane	GO:1902222 erythrose 4-phosphate/phosphoenolpyruvate family amino acid catabolic process; GO:1901606 alpha-amino acid catabolic process; GO:0006725 cellular aromatic compound metabolic process; GO:0016053 organic acid biosynthetic process; GO:0044699 single-organism process; GO:0009058 biosynthetic process; GO:0009699 phenylpropanoid biosynthetic process; GO:0044237 cellular metabolic process; GO…	GO:0044424 intracellular part; GO:0005623 cell; GO:0044464 cell part; GO:0005622 intracellular; GO:0005737 cytoplasm;	GO:0016840 carbon-nitrogen lyase activity; GO:0016829 lyase activity; GO:0045548 phenylalanine ammonia-lyase activity; GO:0016841 ammonia-lyase activity; GO:0003824 catalytic activity;	K10775	PAL; phenylalanine ammonia-lyase [EC:4.3.1.24]	ath00360 Phenylalanine metabolism - Arabidopsis thaliana (thale cress); ath00940 Phenylpropanoid biosynthesis - Arabidopsis thaliana (thale cress); ath01100 Metabolic pathways - Arabidopsis thaliana (thale cress); ath01110 Biosynthesis of secondary metabolites - Arabidopsis thaliana (thale cress);	IPR024083; IPR008948; IPR023144;	Fumarase/histidase, N-terminal; L-Aspartase-like; Phenylalanine ammonia-lyase, shielding domain;
Q9M0X3	AT4G05220	26	1.753	Up	0.00045525	S	Late embryogenesis abundant (LEA) hydroxyproline-rich glycoprotein family OS=Arabidopsis thaliana OX=3702 GN=At4g05220 PE=4 SV=1	At4g05220	0.990617	6.34198e-05	103.46	HHS(0.991)AS(0.009)YYAHR	3	-1.1036	2	0.719	0.759	0.68	1.366	1.186	1.23	chloroplast	GO:0050794 regulation of cellular process; GO:0044700 single organism signaling; GO:0051716 cellular response to stimulus; GO:0007165 signal transduction; GO:0050789 regulation of biological process; GO:0006950 response to stress; GO:0007154 cell communication; GO:0044699 single-organism process; GO:0006952 defense response; GO:0023052 signaling; GO:0050896 response to stimulus; GO:0009987 cellul…	GO:0016020 membrane; GO:0031226 intrinsic component of plasma membrane; GO:0044459 plasma membrane part; GO:0009506 plasmodesma; GO:0044464 cell part; GO:0071944 cell periphery; GO:0044425 membrane part; GO:0030054 cell junction; GO:0031225 anchored component of membrane; GO:0031224 intrinsic component of membrane; GO:0005623 cell; GO:0005911 cell-cell junction; GO:0016021 integral component of m…	GO:0004871 signal transducer activity;				IPR004864;	Late embryogenesis abundant protein, LEA-14;
Q8LFD5	AT4G13230	113	0.373	Down	0.0004363	S	Uncharacterized protein At4g13230 OS=Arabidopsis thaliana OX=3702 GN=At4g13230 PE=2 SV=1	At4g13230	0.796815	0.00303361	59.673	ATAKT(0.562)VERS(0.797)MNT(0.641)K	2	-2.9139	1	1.315	1.551	1.613	0.601	0.586	0.485	chloroplast		GO:0044464 cell part; GO:0005622 intracellular; GO:0005737 cytoplasm; GO:0044424 intracellular part; GO:0005829 cytosol; GO:0005623 cell; GO:0044444 cytoplasmic part;
C0Z324	AT5G37370	126	0.638	Down	0.0034386	S	AT5G37370 protein OS=Arabidopsis thaliana OX=3702 GN=ATSRL1 PE=2 SV=1	ATSRL1	1	0.000126888	91.932	DYYS(1)DRDS(1)DRQR	3	-0.12161	2	1.179	1.242	1.286	0.733	0.9	0.732	nucleus				K16207	MRN1; marneral synthase [EC:5.4.99.53]	ath00909 Sesquiterpenoid and triterpenoid biosynthesis - Arabidopsis thaliana (thale cress); ath01110 Biosynthesis of secondary metabolites - Arabidopsis thaliana (thale cress);	IPR024767;	Pre-mRNA-splicing factor 38, C-terminal;
Q9FLP2	AT5G55210	62	1.336	Up	0.026424	S	At5g55210 OS=Arabidopsis thaliana OX=3702 GN=MCO15.16 PE=1 SV=1	MCO15.16	0.999871	1.31736e-32	198.49	NNSNNSNS(1)PHHLLLHK	4	-3.5123	3	0.718	0.956	0.88	1.124	1.171	1.117	mitochondria
Q0WVR7	AT5G14460	459	1.354	Up	0.034158	S	Pseudouridine synthase family protein OS=Arabidopsis thaliana OX=3702 GN=At5g14460 PE=1 SV=1	At5g14460	0.993629	0.013213	50.108	GET(0.006)VELS(0.994)PR	3	0.80058	1	0.903	0.709	0.928	1.224	1.169	1.046	chloroplast	GO:0034470 ncRNA processing; GO:0006396 RNA processing; GO:0006725 cellular aromatic compound metabolic process; GO:0016556 mRNA modification; GO:0001522 pseudouridine synthesis; GO:1901360 organic cyclic compound metabolic process; GO:0006807 nitrogen compound metabolic process; GO:0044238 primary metabolic process; GO:0009451 RNA modification; GO:0044237 cellular metabolic process; GO:0071704 o…		GO:0097159 organic cyclic compound binding; GO:1901363 heterocyclic compound binding; GO:0003723 RNA binding; GO:0016853 isomerase activity; GO:0003824 catalytic activity; GO:0005488 binding; GO:0003676 nucleic acid binding; GO:0016866 intramolecular transferase activity; GO:0009982 pseudouridine synthase activity;	K03177	truB, PUS4, TRUB1; tRNA pseudouridine55 synthase [EC:5.4.99.25]		IPR020103; IPR032819; IPR002501;	Pseudouridine synthase, catalytic domain; tRNA pseudouridylate synthase B, C-terminal; Pseudouridine synthase II, N-terminal;
A0A1P8BEK7	AT5G22000	159	0.689	Down	0.025016	S	RING-H2 group F2A OS=Arabidopsis thaliana OX=3702 GN=RHF2A PE=4 SV=1	RHF2A	0.935928	2.15682e-105	292.77	QVS(0.064)PS(0.936)ASDSNSRPLNQSSPSEQDR	3	-0.33364	1	1.012	1.278	1.308	0.941	0.766	0.771	nucleus				K19043	RHF; E3 ubiquitin-protein ligase RHF [EC:2.3.2.27]
F4JI72	AT4G03250	414	1.548	Up	0.0150989	S	Homeodomain-like superfamily protein OS=Arabidopsis thaliana OX=3702 GN=At4g03250 PE=1 SV=1	At4g03250	0.800053	0.00651193	58.098	S(0.2)RS(0.8)PESMDR	3	0.46147	1	0.681	0.842	0.807	1.074	1.41	1.123	nucleus		GO:0043226 organelle; GO:0043231 intracellular membrane-bounded organelle; GO:0043229 intracellular organelle; GO:0005634 nucleus; GO:0044464 cell part; GO:0005622 intracellular; GO:0044424 intracellular part; GO:0043227 membrane-bounded organelle; GO:0005623 cell;	GO:0097159 organic cyclic compound binding; GO:1901363 heterocyclic compound binding; GO:0003677 DNA binding; GO:0005488 binding; GO:0003676 nucleic acid binding;				IPR001356; IPR009057;	Homeobox domain; Homeobox domain-like;
Q8GXY6	AT1G05270	79	1.403	Up	0.0038208	S	At1g05270 OS=Arabidopsis thaliana OX=3702 GN=YUP8H12.12 PE=2 SV=1	YUP8H12.12	0.927127	0	456.12	GSDSVFSGGDGGGADDDGGECS(0.927)S(0.073)EATKVELPEELAK	3	-0.69895	2	0.768	0.845	0.87	1.216	1.201	1.067	cytoplasm		GO:0016020 membrane; GO:0019867 outer membrane; GO:0031090 organelle membrane; GO:0005737 cytoplasm; GO:0031306 intrinsic component of mitochondrial outer membrane; GO:0031224 intrinsic component of membrane; GO:0044424 intracellular part; GO:0044455 mitochondrial membrane part; GO:0005623 cell; GO:0044422 organelle part; GO:0005740 mitochondrial envelope; GO:0031301 integral component of organel…
Q8LPF5	AT1G18460	188	1.511	Up	0.0116239	S	Alpha/beta-Hydrolases superfamily protein OS=Arabidopsis thaliana OX=3702 GN=At1g18460 PE=2 SV=1	At1g18460	1	0.00114414	67.646	AIS(1)GKEHDVPNR	4	0.17976	1	0.717	0.906	0.743	1.07	1.189	1.315	cytoplasm	GO:0044699 single-organism process; GO:0008152 metabolic process; GO:0044238 primary metabolic process; GO:0044710 single-organism metabolic process; GO:0006629 lipid metabolic process; GO:0071704 organic substance metabolic process;	GO:0031224 intrinsic component of membrane; GO:0016020 membrane; GO:0016021 integral component of membrane; GO:0044425 membrane part;	GO:0016787 hydrolase activity; GO:0003824 catalytic activity;				IPR006693; IPR029058;	Partial AB-hydrolase lipase domain; Alpha/Beta hydrolase fold;
Q9LQM3	AT1G32360	68	1.323	Up	0.028385	S	Zinc finger CCCH domain-containing protein 12 OS=Arabidopsis thaliana OX=3702 GN=At1g32360 PE=2 SV=1	At1g32360	0.996966	1.54567e-101	312.61	TRGS(0.997)PS(0.003)SSSATTTSAASNR	2	-0.19856	6	0.851	0.793	0.932	1.262	1.148	0.998	nucleus	GO:0050794 regulation of cellular process; GO:0050779 RNA destabilization; GO:0065008 regulation of biological quality; GO:0060255 regulation of macromolecule metabolic process; GO:0010608 posttranscriptional regulation of gene expression; GO:0019219 regulation of nucleobase-containing compound metabolic process; GO:0017148 negative regulation of translation; GO:0048519 negative regulation of bio…	GO:0044464 cell part; GO:0005622 intracellular; GO:0005737 cytoplasm; GO:0044424 intracellular part; GO:0005829 cytosol; GO:0005623 cell; GO:0044444 cytoplasmic part;	GO:0097159 organic cyclic compound binding; GO:1901363 heterocyclic compound binding; GO:0003723 RNA binding; GO:0003729 mRNA binding; GO:0003677 DNA binding; GO:0003730 mRNA 3'-UTR binding; GO:0005488 binding; GO:0001071 nucleic acid binding transcription factor activity; GO:0003676 nucleic acid binding; GO:0043167 ion binding; GO:0043169 cation binding; GO:0046872 metal ion binding; GO:0003700 …				IPR000571;	Zinc finger, CCCH-type;
Q6ID88	AT3G26510	162	1.428	Up	0.00163792	S	AT3G26510 protein OS=Arabidopsis thaliana OX=3702 GN=At3g26510 PE=2 SV=1	At3g26510	0.999997	2.64244e-05	97.49	S(0.912)PS(0.077)LS(0.011)KPPLPPS(1)PPR	3	2.0905	11	0.769	0.839	0.845	1.112	1.251	1.139	chloroplast			GO:0005515 protein binding; GO:0005488 binding;				IPR000270;	PB1 domain;
Q6ID88	AT3G26510	151	1.355	Up	0.00106023	S	AT3G26510 protein OS=Arabidopsis thaliana OX=3702 GN=At3g26510 PE=2 SV=1	At3g26510	0.912279	0.000376582	74.278	S(0.912)PS(0.077)LS(0.011)KPPLPPS(1)PPR	3	2.0905	3	0.8	0.886	0.847	1.098	1.162	1.171	chloroplast			GO:0005515 protein binding; GO:0005488 binding;				IPR000270;	PB1 domain;
A0A1P8BE34	AT5G49470	331	1.432	Up	0.00199808	T	PAS domain-containing protein tyrosine kinase family protein OS=Arabidopsis thaliana OX=3702 GN=RAF10 PE=4 SV=1	RAF10	0.999984	3.27522e-08	131.61	EDAATSGADT(1)PR	2	0.69917	4	0.767	0.788	0.896	1.143	1.204	1.163	nucleus	GO:0050794 regulation of cellular process; GO:0016310 phosphorylation; GO:0060255 regulation of macromolecule metabolic process; GO:0019219 regulation of nucleobase-containing compound metabolic process; GO:0044267 cellular protein metabolic process; GO:0044237 cellular metabolic process; GO:0006796 phosphate-containing compound metabolic process; GO:0071704 organic substance metabolic process; G…		GO:0005524 ATP binding; GO:1901265 nucleoside phosphate binding; GO:0016773 phosphotransferase activity, alcohol group as acceptor; GO:0001882 nucleoside binding; GO:0043167 ion binding; GO:0004672 protein kinase activity; GO:0000166 nucleotide binding; GO:0097159 organic cyclic compound binding; GO:1901363 heterocyclic compound binding; GO:0032549 ribonucleoside binding; GO:0097367 carbohydrate …				IPR000719; IPR013767; IPR000014; IPR001245; IPR011009;	Protein kinase domain; PAS fold; PAS domain; Serine-threonine/tyrosine-protein kinase catalytic domain; Protein kinase-like domain;
A0A2H1ZE58	AT5G01310	466	0.66	Down	0.02892	S	APRATAXIN-like protein OS=Arabidopsis thaliana OX=3702 GN=APTX PE=4 SV=1	APTX	0.935065	2.9663e-12	138.54	SSQTAVS(0.065)DS(0.935)GEDIKEDSER	3	-0.35247	1	0.958	1.429	1.269	0.838	0.797	0.778	nucleus			GO:0003824 catalytic activity;	K10863	APTX; aprataxin [EC:3.1.11.7 3.1.11.8 3.1.12.2]		IPR002589; IPR011146; IPR032566; IPR027417;	Macro domain; HIT-like domain; Aprataxin, C2HE/C2H2/C2HC zinc finger; P-loop containing nucleoside triphosphate hydrolase;
Q9LZC2	AT5G03870	166	1.517	Up	0.010921	S	Emb|CAB85507.1 OS=Arabidopsis thaliana OX=3702 GN=F8F6_80 PE=4 SV=1	F8F6_80	0.909971	0.000470976	81.185	S(0.91)EES(0.357)S(0.366)VT(0.366)VT(1)QR	2	-1.1345	1	0.695	0.812	0.862	1.308	1.047	1.239	cytoplasm	GO:0050794 regulation of cellular process; GO:0042592 homeostatic process; GO:0065008 regulation of biological quality; GO:0008152 metabolic process; GO:0050789 regulation of biological process; GO:0055114 oxidation-reduction process; GO:0044710 single-organism metabolic process; GO:0045454 cell redox homeostasis; GO:0044763 single-organism cellular process; GO:0019725 cellular homeostasis; GO:00…	GO:0009506 plasmodesma; GO:0005623 cell; GO:0005911 cell-cell junction; GO:0030054 cell junction; GO:0055044 symplast;	GO:0009055 electron carrier activity; GO:0015035 protein disulfide oxidoreductase activity; GO:0016667 oxidoreductase activity, acting on a sulfur group of donors; GO:0015036 disulfide oxidoreductase activity; GO:0003824 catalytic activity; GO:0016491 oxidoreductase activity;				IPR002109; IPR012336;	Glutaredoxin; Thioredoxin-like fold;
Q9LZC2	AT5G03870	174	1.339	Up	0.0120825	T	Emb|CAB85507.1 OS=Arabidopsis thaliana OX=3702 GN=F8F6_80 PE=4 SV=1	F8F6_80	0.999999	0.000470976	81.185	S(0.91)EES(0.357)S(0.366)VT(0.366)VT(1)QR	2	-1.1345	2	0.772	0.845	0.938	1.2	1.06	1.161	cytoplasm	GO:0050794 regulation of cellular process; GO:0042592 homeostatic process; GO:0065008 regulation of biological quality; GO:0008152 metabolic process; GO:0050789 regulation of biological process; GO:0055114 oxidation-reduction process; GO:0044710 single-organism metabolic process; GO:0045454 cell redox homeostasis; GO:0044763 single-organism cellular process; GO:0019725 cellular homeostasis; GO:00…	GO:0009506 plasmodesma; GO:0005623 cell; GO:0005911 cell-cell junction; GO:0030054 cell junction; GO:0055044 symplast;	GO:0009055 electron carrier activity; GO:0015035 protein disulfide oxidoreductase activity; GO:0016667 oxidoreductase activity, acting on a sulfur group of donors; GO:0015036 disulfide oxidoreductase activity; GO:0003824 catalytic activity; GO:0016491 oxidoreductase activity;				IPR002109; IPR012336;	Glutaredoxin; Thioredoxin-like fold;
O23487	AT4G16430	260	1.351	Up	0.0118967	S	Transcription factor bHLH3 OS=Arabidopsis thaliana OX=3702 GN=BHLH3 PE=1 SV=1	BHLH3	0.999995	0.000775355	78.548	SMSINFS(1)PK	3	-0.2996	2	0.76	0.899	0.879	1.137	1.234	1.058	nucleus	GO:0050794 regulation of cellular process; GO:0006725 cellular aromatic compound metabolic process; GO:0097659 nucleic acid-templated transcription; GO:0060255 regulation of macromolecule metabolic process; GO:0019219 regulation of nucleobase-containing compound metabolic process; GO:0009058 biosynthetic process; GO:0044237 cellular metabolic process; GO:0071704 organic substance metabolic proces…	GO:0043226 organelle; GO:0043231 intracellular membrane-bounded organelle; GO:0043229 intracellular organelle; GO:0005634 nucleus; GO:0044464 cell part; GO:0005622 intracellular; GO:0044424 intracellular part; GO:0043227 membrane-bounded organelle; GO:0005623 cell;	GO:0097159 organic cyclic compound binding; GO:1901363 heterocyclic compound binding; GO:0003677 DNA binding; GO:0005488 binding; GO:0046983 protein dimerization activity; GO:0001071 nucleic acid binding transcription factor activity; GO:0003676 nucleic acid binding; GO:0005515 protein binding; GO:0003700 transcription factor activity, sequence-specific DNA binding;				IPR025610; IPR011598;	Transcription factor MYC/MYB N-terminal; Myc-type, basic helix-loop-helix (bHLH) domain;
Q9FQ24	AT3G55005	250	1.359	Up	0.024463	S	Protein TONNEAU 1b OS=Arabidopsis thaliana OX=3702 GN=TON1B PE=1 SV=1	TON1B	0.925908	2.84459e-05	102.59	NVKDGT(0.074)S(0.926)EEEEGKD	3	0.18274	3	0.764	0.777	0.988	1.079	1.202	1.155	nucleus	GO:0044085 cellular component biogenesis; GO:0000278 mitotic cell cycle; GO:0016043 cellular component organization; GO:0000913 preprophase band assembly; GO:0044763 single-organism cellular process; GO:0000911 cytokinesis by cell plate formation; GO:0044699 single-organism process; GO:0000281 mitotic cytokinesis; GO:0032506 cytokinetic process; GO:0030865 cortical cytoskeleton organization; GO:1…	GO:0016020 membrane; GO:0043229 intracellular organelle; GO:0005938 cell cortex; GO:0043232 intracellular non-membrane-bounded organelle; GO:0071944 cell periphery; GO:0044430 cytoskeletal part; GO:0005737 cytoplasm; GO:0099568 cytoplasmic region; GO:0044446 intracellular organelle part; GO:0030863 cortical cytoskeleton; GO:0044424 intracellular part; GO:0005623 cell; GO:0044422 organelle part; G…	GO:0005515 protein binding; GO:0005488 binding;				IPR006594;	LIS1 homology motif;
Q9C690	AT1G51140	234	1.44	Up	0.0002987	S	Transcription factor bHLH122 OS=Arabidopsis thaliana OX=3702 GN=BHLH122 PE=1 SV=1	BHLH122	0.999091	0.00284666	77.744	T(0.001)LS(0.999)GGFNR	2	-0.60967	2	0.834	0.781	0.829	1.217	1.178	1.125	nucleus	GO:0022414 reproductive process; GO:0097659 nucleic acid-templated transcription; GO:0010228 vegetative to reproductive phase transition of meristem; GO:0009891 positive regulation of biosynthetic process; GO:0044699 single-organism process; GO:0009058 biosynthetic process; GO:0044237 cellular metabolic process; GO:2001141 regulation of RNA biosynthetic process; GO:0008152 metabolic process; GO:0…	GO:0043226 organelle; GO:0043231 intracellular membrane-bounded organelle; GO:0043229 intracellular organelle; GO:0005634 nucleus; GO:0044464 cell part; GO:0005622 intracellular; GO:0044424 intracellular part; GO:0043227 membrane-bounded organelle; GO:0005623 cell;	GO:0001228 transcriptional activator activity, RNA polymerase II transcription regulatory region sequence-specific binding; GO:0000981 RNA polymerase II transcription factor activity, sequence-specific DNA binding; GO:0003677 DNA binding; GO:0000976 transcription regulatory region sequence-specific DNA binding; GO:0003690 double-stranded DNA binding; GO:0046983 protein dimerization activity; GO:1…				IPR011598;	Myc-type, basic helix-loop-helix (bHLH) domain;
Q96290	AT1G20840	384	0.714	Down	0.0127427	T	Monosaccharide-sensing protein 1 OS=Arabidopsis thaliana OX=3702 GN=MSSP1 PE=1 SV=2	MSSP1	0.823043	4.54854e-06	103.06	QT(0.247)T(0.823)S(0.906)MDKDMIPHPT(0.088)S(0.217)GS(0.565)T(0.235)LS(0.919)MR	3	-0.77984	2	1.033	1.328	1.175	0.888	0.819	0.818	chloroplast	GO:0035428 hexose transmembrane transport; GO:0015749 monosaccharide transport; GO:0044699 single-organism process; GO:0071702 organic substance transport; GO:0043207 response to external biotic stimulus; GO:0050896 response to stimulus; GO:0051707 response to other organism; GO:0051704 multi-organism process; GO:0006818 hydrogen transport; GO:0015992 proton transport; GO:1904659 glucose transmem…	GO:0043229 intracellular organelle; GO:0016020 membrane; GO:0098588 bounding membrane of organelle; GO:0031090 organelle membrane; GO:0005737 cytoplasm; GO:0044446 intracellular organelle part; GO:0031224 intrinsic component of membrane; GO:0009705 plant-type vacuole membrane; GO:0044424 intracellular part; GO:0005623 cell; GO:0016021 integral component of membrane; GO:0044422 organelle part; GO:…	GO:0015294 solute:cation symporter activity; GO:0022804 active transmembrane transporter activity; GO:0015291 secondary active transmembrane transporter activity; GO:0005402 cation:sugar symporter activity; GO:0005355 glucose transmembrane transporter activity; GO:0015075 ion transmembrane transporter activity; GO:0051119 sugar transmembrane transporter activity; GO:0015293 symporter activity; GO…				IPR020846;	Major facilitator superfamily domain;
Q96290	AT1G20840	385	0.733	Down	0.02678	S	Monosaccharide-sensing protein 1 OS=Arabidopsis thaliana OX=3702 GN=MSSP1 PE=1 SV=2	MSSP1	0.905752	9.41855e-09	122.68	QT(0.247)T(0.823)S(0.906)MDKDMIPHPT(0.088)S(0.217)GS(0.565)T(0.235)LS(0.919)MR	3	-0.77984	4	1.019	1.301	1.176	0.932	0.862	0.769	chloroplast	GO:0035428 hexose transmembrane transport; GO:0015749 monosaccharide transport; GO:0044699 single-organism process; GO:0071702 organic substance transport; GO:0043207 response to external biotic stimulus; GO:0050896 response to stimulus; GO:0051707 response to other organism; GO:0051704 multi-organism process; GO:0006818 hydrogen transport; GO:0015992 proton transport; GO:1904659 glucose transmem…	GO:0043229 intracellular organelle; GO:0016020 membrane; GO:0098588 bounding membrane of organelle; GO:0031090 organelle membrane; GO:0005737 cytoplasm; GO:0044446 intracellular organelle part; GO:0031224 intrinsic component of membrane; GO:0009705 plant-type vacuole membrane; GO:0044424 intracellular part; GO:0005623 cell; GO:0016021 integral component of membrane; GO:0044422 organelle part; GO:…	GO:0015294 solute:cation symporter activity; GO:0022804 active transmembrane transporter activity; GO:0015291 secondary active transmembrane transporter activity; GO:0005402 cation:sugar symporter activity; GO:0005355 glucose transmembrane transporter activity; GO:0015075 ion transmembrane transporter activity; GO:0051119 sugar transmembrane transporter activity; GO:0015293 symporter activity; GO…				IPR020846;	Major facilitator superfamily domain;
O49839	AT1G14370	384	1.42	Up	0.030365	S	Probable serine/threonine-protein kinase PBL2 OS=Arabidopsis thaliana OX=3702 GN=PBL2 PE=1 SV=1	PBL2	0.999997	0.00209085	76.682	HTQMES(1)PR	3	3.576	4	0.716	0.797	0.955	1.268	1.019	1.217	cytoplasm	GO:0050794 regulation of cellular process; GO:0044700 single organism signaling; GO:0051716 cellular response to stimulus; GO:0016310 phosphorylation; GO:0006950 response to stress; GO:0007166 cell surface receptor signaling pathway; GO:0044267 cellular protein metabolic process; GO:0044699 single-organism process; GO:0044238 primary metabolic process; GO:0023052 signaling; GO:0050896 response to…	GO:0043226 organelle; GO:0043231 intracellular membrane-bounded organelle; GO:0043229 intracellular organelle; GO:0016020 membrane; GO:0005634 nucleus; GO:0005622 intracellular; GO:0044464 cell part; GO:0071944 cell periphery; GO:0044424 intracellular part; GO:0043227 membrane-bounded organelle; GO:0005623 cell; GO:0005886 plasma membrane;	GO:1901265 nucleoside phosphate binding; GO:0016773 phosphotransferase activity, alcohol group as acceptor; GO:0004672 protein kinase activity; GO:0004888 transmembrane signaling receptor activity; GO:0004871 signal transducer activity; GO:0097159 organic cyclic compound binding; GO:1901363 heterocyclic compound binding; GO:0016301 kinase activity; GO:0003824 catalytic activity; GO:0032553 ribonu…				IPR000719; IPR001245; IPR013320; IPR011009;	Protein kinase domain; Serine-threonine/tyrosine-protein kinase catalytic domain; Concanavalin A-like lectin/glucanase domain; Protein kinase-like domain;
Q8LA53	AT5G35330	12	0.638	Down	0.0037438	S	Methyl-CpG-binding domain-containing protein 2 OS=Arabidopsis thaliana OX=3702 GN=MBD2 PE=1 SV=1	MBD2	0.997194	1.38552e-76	273	S(0.997)S(0.007)S(0.996)PNEDRGENQLVVYDLK	3	-1.4057	2	1.105	1.369	1.236	0.842	0.793	0.733	nucleus	GO:0050794 regulation of cellular process; GO:0006725 cellular aromatic compound metabolic process; GO:0097659 nucleic acid-templated transcription; GO:0060255 regulation of macromolecule metabolic process; GO:0019219 regulation of nucleobase-containing compound metabolic process; GO:0009058 biosynthetic process; GO:0044237 cellular metabolic process; GO:0071704 organic substance metabolic proces…	GO:0043226 organelle; GO:0043231 intracellular membrane-bounded organelle; GO:0043229 intracellular organelle; GO:0005634 nucleus; GO:0044464 cell part; GO:0005622 intracellular; GO:0044424 intracellular part; GO:0043227 membrane-bounded organelle; GO:0005623 cell;	GO:0097159 organic cyclic compound binding; GO:1901363 heterocyclic compound binding; GO:0003677 DNA binding; GO:0046914 transition metal ion binding; GO:0005488 binding; GO:0043167 ion binding; GO:0003676 nucleic acid binding; GO:0043169 cation binding; GO:0046872 metal ion binding; GO:0005515 protein binding; GO:0008270 zinc ion binding; GO:0019899 enzyme binding;				IPR016177; IPR001739; IPR011124;	DNA-binding domain; Methyl-CpG DNA binding; Zinc finger, CW-type;
F4KCR7	AT5G16300	108	1.488	Up	0.00103566	T	Vps51/Vps67 family (Components of vesicular transport) protein OS=Arabidopsis thaliana OX=3702 GN=MQK4.2 PE=4 SV=1	MQK4.2	0.999925	2.09885e-05	108.96	SLSSSSVAET(1)PK	3	-0.30105	2	0.729	0.838	0.824	1.15	1.214	1.195	chloroplast	GO:0006810 transport; GO:0048193 Golgi vesicle transport; GO:0051179 localization; GO:0006891 intra-Golgi vesicle-mediated transport; GO:0051234 establishment of localization; GO:0016192 vesicle-mediated transport;	GO:0043229 intracellular organelle; GO:0005737 cytoplasm; GO:0044446 intracellular organelle part; GO:0012505 endomembrane system; GO:0032991 macromolecular complex; GO:0044424 intracellular part; GO:0005623 cell; GO:0044422 organelle part; GO:0043231 intracellular membrane-bounded organelle; GO:0043226 organelle; GO:0044464 cell part; GO:0005622 intracellular; GO:0044431 Golgi apparatus part; GO…		K20288	COG1; conserved oligomeric Golgi complex subunit 1
F4INW2	AT2G30620	14	0.756	Down	0.0196787	S	Winged-helix DNA-binding transcription factor family protein OS=Arabidopsis thaliana OX=3702 GN=At2g30620 PE=1 SV=1	At2g30620	0.997515	4.62812e-33	197.01	SIEEENVPTT(0.001)VDS(0.998)GAADT(0.001)TVK	2	-0.43842	5	1.041	1.143	1.267	0.924	0.894	0.79	nucleus	GO:0044085 cellular component biogenesis; GO:0016043 cellular component organization; GO:0034728 nucleosome organization; GO:0034622 cellular macromolecular complex assembly; GO:0006333 chromatin assembly or disassembly; GO:0043933 macromolecular complex subunit organization; GO:0065004 protein-DNA complex assembly; GO:0006323 DNA packaging; GO:0006334 nucleosome assembly; GO:0051276 chromosome o…	GO:0043229 intracellular organelle; GO:0043232 intracellular non-membrane-bounded organelle; GO:0044446 intracellular organelle part; GO:0032991 macromolecular complex; GO:0044424 intracellular part; GO:0005623 cell; GO:0044422 organelle part; GO:0044427 chromosomal part; GO:0000786 nucleosome; GO:0043228 non-membrane-bounded organelle; GO:0043231 intracellular membrane-bounded organelle; GO:0043…	GO:0097159 organic cyclic compound binding; GO:1901363 heterocyclic compound binding; GO:0003677 DNA binding; GO:0005488 binding; GO:0003676 nucleic acid binding;	K11275	H1_5; histone H1/5		IPR011991; IPR005818;	Winged helix-turn-helix DNA-binding domain; Linker histone H1/H5, domain H15;
Q8GUJ5	AT4G03260	19	0.733	Down	0.0179815	S	At4g03260 OS=Arabidopsis thaliana OX=3702 GN=At4g03260 PE=2 SV=1	At4g03260	0.99999	0.000513479	84.15	KS(1)VEGFSER	3	0.40128	1	1.074	1.179	1.248	0.97	0.826	0.771	nucleus	GO:0016310 phosphorylation; GO:0016043 cellular component organization; GO:0001101 response to acid chemical; GO:0040008 regulation of growth; GO:0009628 response to abiotic stimulus; GO:0044267 cellular protein metabolic process; GO:1901700 response to oxygen-containing compound; GO:0048519 negative regulation of biological process; GO:0050896 response to stimulus; GO:0044237 cellular metabolic …	GO:0005938 cell cortex; GO:0099738 cell cortex region; GO:0044464 cell part; GO:0005622 intracellular; GO:0071944 cell periphery; GO:0044448 cell cortex part; GO:0005737 cytoplasm; GO:0099568 cytoplasmic region; GO:0044424 intracellular part; GO:0005623 cell; GO:0044444 cytoplasmic part;	GO:0008092 cytoskeletal protein binding; GO:0016301 kinase activity; GO:0016773 phosphotransferase activity, alcohol group as acceptor; GO:0003824 catalytic activity; GO:0008017 microtubule binding; GO:0005488 binding; GO:0015631 tubulin binding; GO:0005515 protein binding; GO:0004674 protein serine/threonine kinase activity; GO:0004672 protein kinase activity; GO:0016740 transferase activity; GO…				IPR032675;	Leucine-rich repeat domain, L domain-like;
F4KE83	AT5G23610	183	1.983	Up	0.0031015	T	DYAD protein OS=Arabidopsis thaliana OX=3702 GN=MQM1.12 PE=4 SV=1	MQM1.12	0.999978	0.00013767	90.385	HMDGKVT(1)PGGSDR	4	-0.98475	2	0.721	0.557	0.703	1.195	1.495	1.238	nucleus
F4I9M3	AT1G51690	562	0.638	Down	0.0025649	S	Serine/threonine-protein phosphatase 2A 55 kDa regulatory subunit B OS=Arabidopsis thaliana OX=3702 GN=B ALPHA PE=1 SV=1	B	0.999959	5.0157e-164	369.64	GSES(1)PGVDGNTNALDYTTK	2	-0.19575	5	1.139	1.276	1.297	0.846	0.814	0.71	chloroplast		GO:1902494 catalytic complex; GO:0044464 cell part; GO:0005622 intracellular; GO:0008287 protein serine/threonine phosphatase complex; GO:0032991 macromolecular complex; GO:0044424 intracellular part; GO:0005623 cell; GO:1903293 phosphatase complex; GO:0000159 protein phosphatase type 2A complex;	GO:0005515 protein binding; GO:0098772 molecular function regulator; GO:0030234 enzyme regulator activity; GO:0019888 protein phosphatase regulator activity; GO:0019208 phosphatase regulator activity; GO:0005488 binding;	K04354	PPP2R2; serine/threonine-protein phosphatase 2A regulatory subunit B	ath03015 mRNA surveillance pathway - Arabidopsis thaliana (thale cress);	IPR017986; IPR015943;	WD40-repeat-containing domain; WD40/YVTN repeat-like-containing domain;
Q6NKZ9	AT4G34500	87	1.328	Up	0.0114395	S	Probable receptor-like serine/threonine-protein kinase At4g34500 OS=Arabidopsis thaliana OX=3702 GN=At4g34500 PE=2 SV=1	At4g34500	0.951788	0.00286695	64.313	FINS(0.048)DDS(0.952)KGK	3	-0.94665	1	0.809	0.796	0.961	1.144	1.178	1.086	chloroplast	GO:0050794 regulation of cellular process; GO:0044700 single organism signaling; GO:0051716 cellular response to stimulus; GO:0016310 phosphorylation; GO:0007166 cell surface receptor signaling pathway; GO:0044267 cellular protein metabolic process; GO:0044699 single-organism process; GO:0023052 signaling; GO:0050896 response to stimulus; GO:0044238 primary metabolic process; GO:0044237 cellular …	GO:0016020 membrane; GO:0044464 cell part; GO:0071944 cell periphery; GO:0044425 membrane part; GO:0031224 intrinsic component of membrane; GO:0005623 cell; GO:0016021 integral component of membrane; GO:0005886 plasma membrane;	GO:1901265 nucleoside phosphate binding; GO:0016773 phosphotransferase activity, alcohol group as acceptor; GO:0004672 protein kinase activity; GO:0004888 transmembrane signaling receptor activity; GO:0004871 signal transducer activity; GO:0097159 organic cyclic compound binding; GO:1901363 heterocyclic compound binding; GO:0016301 kinase activity; GO:0003824 catalytic activity; GO:0032553 ribonu…				IPR000719; IPR013320; IPR011009;	Protein kinase domain; Concanavalin A-like lectin/glucanase domain; Protein kinase-like domain;
Q9SK92	AT1G22500	355	0.64	Down	0.0026361	S	E3 ubiquitin-protein ligase ATL15 OS=Arabidopsis thaliana OX=3702 GN=ATL15 PE=1 SV=1	ATL15	1	0.000104708	93.478	GLLLAIRS(1)PFDR	3	-0.43123	1	1.197	1.368	1.136	0.742	0.781	0.844	plasma membrane	GO:0001101 response to acid chemical; GO:0051603 proteolysis involved in cellular protein catabolic process; GO:0044257 cellular protein catabolic process; GO:0009628 response to abiotic stimulus; GO:1901700 response to oxygen-containing compound; GO:0044267 cellular protein metabolic process; GO:0050896 response to stimulus; GO:0044237 cellular metabolic process; GO:0010498 proteasomal protein c…	GO:0031224 intrinsic component of membrane; GO:0016020 membrane; GO:0016021 integral component of membrane; GO:0044425 membrane part;	GO:0061630 ubiquitin protein ligase activity; GO:0046914 transition metal ion binding; GO:0019787 ubiquitin-like protein transferase activity; GO:0003824 catalytic activity; GO:0005488 binding; GO:0043167 ion binding; GO:0004842 ubiquitin-protein transferase activity; GO:0046872 metal ion binding; GO:0043169 cation binding; GO:0005515 protein binding; GO:0061659 ubiquitin-like protein ligase acti…	K10664	ATL6S; E3 ubiquitin-protein ligase ATL6/9/15/31/42/55 [EC:2.3.2.27]		IPR001841; IPR013083;	Zinc finger, RING-type; Zinc finger, RING/FYVE/PHD-type;
F4JE18	AT3G54760	487	1.367	Up	0.0033564	S	Dentin sialophosphoprotein-like protein OS=Arabidopsis thaliana OX=3702 GN=At3g54760 PE=1 SV=1	At3g54760	0.999999	0.000395628	82.202	VSFAERPS(1)FK	3	-0.21816	1	0.798	0.83	0.892	1.103	1.237	1.105	nucleus			GO:0097159 organic cyclic compound binding; GO:1901363 heterocyclic compound binding; GO:1901265 nucleoside phosphate binding; GO:0005488 binding; GO:0003676 nucleic acid binding; GO:0000166 nucleotide binding; GO:0036094 small molecule binding;				IPR000504; IPR012677;	RNA recognition motif domain; Nucleotide-binding alpha-beta plait domain;
F4JE18	AT3G54760	449	0.715	Down	0.020275	S	Dentin sialophosphoprotein-like protein OS=Arabidopsis thaliana OX=3702 GN=At3g54760 PE=1 SV=1	At3g54760	1	6.04849e-68	249.54	ENAEMEENHNNFVYADDEAGS(1)DVK	3	0.49212	2	1.056	1.212	1.271	0.941	0.853	0.736	nucleus			GO:0097159 organic cyclic compound binding; GO:1901363 heterocyclic compound binding; GO:1901265 nucleoside phosphate binding; GO:0005488 binding; GO:0003676 nucleic acid binding; GO:0000166 nucleotide binding; GO:0036094 small molecule binding;				IPR000504; IPR012677;	RNA recognition motif domain; Nucleotide-binding alpha-beta plait domain;
A0A1P8AP07	AT1G76040	446	1.327	Up	0.0045183	S	Calcium-dependent protein kinase 29 OS=Arabidopsis thaliana OX=3702 GN=CPK29 PE=4 SV=1	CPK29	0.995125	5.89261e-07	132.25	LGS(0.995)KLT(0.005)ESEIK	3	1.0132	1	0.813	0.84	0.915	1.194	1.151	1.063	cytoplasm	GO:0016310 phosphorylation; GO:0044267 cellular protein metabolic process; GO:0044238 primary metabolic process; GO:0044237 cellular metabolic process; GO:0006796 phosphate-containing compound metabolic process; GO:0071704 organic substance metabolic process; GO:0008152 metabolic process; GO:0006468 protein phosphorylation; GO:0006793 phosphorus metabolic process; GO:0044260 cellular macromolecul…		GO:0005524 ATP binding; GO:1901265 nucleoside phosphate binding; GO:0016773 phosphotransferase activity, alcohol group as acceptor; GO:0001882 nucleoside binding; GO:0043167 ion binding; GO:0004672 protein kinase activity; GO:0000166 nucleotide binding; GO:0097159 organic cyclic compound binding; GO:1901363 heterocyclic compound binding; GO:0032549 ribonucleoside binding; GO:0097367 carbohydrate …	K13412	CPK; calcium-dependent protein kinase [EC:2.7.11.1]	ath04626 Plant-pathogen interaction - Arabidopsis thaliana (thale cress);	IPR000719; IPR002048; IPR011992; IPR011009;	Protein kinase domain; EF-hand domain; EF-hand domain pair; Protein kinase-like domain;
Q9CAD5	AT1G63700	206	1.353	Up	0.0028976	S	Mitogen-activated protein kinase kinase kinase YODA OS=Arabidopsis thaliana OX=3702 GN=YDA PE=1 SV=1	YDA	0.968059	0.00251525	90.64	ILS(0.032)AS(0.968)PR	2	1.0024	1	0.847	0.786	0.905	1.157	1.183	1.095	nucleus	GO:0044700 single organism signaling; GO:0032270 positive regulation of cellular protein metabolic process; GO:0022414 reproductive process; GO:0023051 regulation of signaling; GO:1902533 positive regulation of intracellular signal transduction; GO:0044699 single-organism process; GO:0044237 cellular metabolic process; GO:0006796 phosphate-containing compound metabolic process; GO:0000186 activat…	GO:0044424 intracellular part; GO:0005623 cell; GO:0044464 cell part; GO:0005622 intracellular; GO:0005737 cytoplasm;	GO:1901265 nucleoside phosphate binding; GO:0016773 phosphotransferase activity, alcohol group as acceptor; GO:0005515 protein binding; GO:0004672 protein kinase activity; GO:0004702 signal transducer, downstream of receptor, with serine/threonine kinase activity; GO:0004871 signal transducer activity; GO:0097159 organic cyclic compound binding; GO:1901363 heterocyclic compound binding; GO:001630…	K20717	YDA; mitogen-activated protein kinase kinase kinase YODA [EC:2.7.11.25]	ath04016 MAPK signaling pathway - plant - Arabidopsis thaliana (thale cress);	IPR000719; IPR011009;	Protein kinase domain; Protein kinase-like domain;
O04663	AT5G35620	33	1.32	Up	0.00022151	S	Eukaryotic translation initiation factor isoform 4E OS=Arabidopsis thaliana OX=3702 GN=EIF(ISO)4E PE=1 SV=2	EIF(ISO)4E	0.998646	0.00282652	63.374	KWS(0.999)FWFDNQS(0.001)K	3	-0.014401	1	0.842	0.854	0.878	1.114	1.174	1.11	mitochondria	GO:0006518 peptide metabolic process; GO:0010608 posttranscriptional regulation of gene expression; GO:0002698 negative regulation of immune effector process; GO:0009058 biosynthetic process; GO:0044764 multi-organism cellular process; GO:0031347 regulation of defense response; GO:0044237 cellular metabolic process; GO:0009607 response to biotic stimulus; GO:0009605 response to external stimulus;…	GO:0043226 organelle; GO:0043231 intracellular membrane-bounded organelle; GO:0043229 intracellular organelle; GO:0005634 nucleus; GO:0044464 cell part; GO:0005622 intracellular; GO:0005737 cytoplasm; GO:0032991 macromolecular complex; GO:0005845 mRNA cap binding complex; GO:0044424 intracellular part; GO:0034518 RNA cap binding complex; GO:0005829 cytosol; GO:0043227 membrane-bounded organelle; …	GO:0097159 organic cyclic compound binding; GO:1901363 heterocyclic compound binding; GO:0008135 translation factor activity, RNA binding; GO:0003723 RNA binding; GO:0000339 RNA cap binding; GO:0000340 RNA 7-methylguanosine cap binding; GO:0005488 binding; GO:0003676 nucleic acid binding; GO:0003743 translation initiation factor activity; GO:0005515 protein binding;
Q9LTT9	AT3G13290	138	1.316	Up	0.0187181	S	Varicose-related protein OS=Arabidopsis thaliana OX=3702 GN=VCR PE=2 SV=1	VCR	1	2.84397e-06	106.28	AFPGGSGPIHVPS(1)GK	3	-1.1251	1	0.785	0.811	0.985	1.165	1.135	1.096	chloroplast	GO:0006725 cellular aromatic compound metabolic process; GO:0060255 regulation of macromolecule metabolic process; GO:0048519 negative regulation of biological process; GO:0044237 cellular metabolic process; GO:0031086 nuclear-transcribed mRNA catabolic process, deadenylation-independent decay; GO:0071704 organic substance metabolic process; GO:0044270 cellular nitrogen compound catabolic process…	GO:0043229 intracellular organelle; GO:0043232 intracellular non-membrane-bounded organelle; GO:0000932 P-body; GO:0005737 cytoplasm; GO:0032991 macromolecular complex; GO:0044424 intracellular part; GO:0005623 cell; GO:0036464 cytoplasmic ribonucleoprotein granule; GO:0043228 non-membrane-bounded organelle; GO:0043226 organelle; GO:0005622 intracellular; GO:0044464 cell part; GO:0035770 ribonucl…	GO:0005515 protein binding; GO:0042802 identical protein binding; GO:0042803 protein homodimerization activity; GO:0005488 binding; GO:0046983 protein dimerization activity;	K12616	EDC4; enhancer of mRNA-decapping protein 4	ath03018 RNA degradation - Arabidopsis thaliana (thale cress);	IPR017986; IPR015943; IPR032401;	WD40-repeat-containing domain; WD40/YVTN repeat-like-containing domain; Enhancer of mRNA-decapping protein 4, WD40 repeat region;
Q4V3D1	AT1G48620	334	0.744	Down	0.021335	S	At1g48620 OS=Arabidopsis thaliana OX=3702 GN=HON5 PE=1 SV=1	HON5	0.991644	3.04089e-36	190.54	VDAGGASSVAPPPPPPT(0.008)NVES(0.992)GGEEVAVK	3	0.62111	10	1.003	1.236	1.236	0.916	0.867	0.801	nucleus	GO:0044085 cellular component biogenesis; GO:0016043 cellular component organization; GO:0034728 nucleosome organization; GO:0034622 cellular macromolecular complex assembly; GO:0006333 chromatin assembly or disassembly; GO:0044764 multi-organism cellular process; GO:0009294 DNA mediated transformation; GO:0051704 multi-organism process; GO:0043933 macromolecular complex subunit organization; GO:…	GO:0043229 intracellular organelle; GO:0043232 intracellular non-membrane-bounded organelle; GO:0005737 cytoplasm; GO:0044446 intracellular organelle part; GO:0032991 macromolecular complex; GO:0031981 nuclear lumen; GO:0044424 intracellular part; GO:0005730 nucleolus; GO:0005623 cell; GO:0044422 organelle part; GO:0044427 chromosomal part; GO:0000786 nucleosome; GO:0009507 chloroplast; GO:004322…	GO:0097159 organic cyclic compound binding; GO:1901363 heterocyclic compound binding; GO:0003677 DNA binding; GO:0005488 binding; GO:0003676 nucleic acid binding;				IPR011991; IPR005818;	Winged helix-turn-helix DNA-binding domain; Linker histone H1/H5, domain H15;
Q9C658	AT1G26110	497	1.693	Up	0.0021806	S	Protein decapping 5 OS=Arabidopsis thaliana OX=3702 GN=DCP5 PE=1 SV=1	DCP5	0.999961	2.45919e-169	372.39	STTLDGDEDDDS(1)PTVDEAELPK	2	-0.054994	7	0.631	0.773	0.801	1.281	1.235	1.217	nucleus	GO:0044085 cellular component biogenesis; GO:0022613 ribonucleoprotein complex biogenesis; GO:0022618 ribonucleoprotein complex assembly; GO:0010608 posttranscriptional regulation of gene expression; GO:1902115 regulation of organelle assembly; GO:0044237 cellular metabolic process; GO:0051130 positive regulation of cellular component organization; GO:0008152 metabolic process; GO:0071826 ribonuc…	GO:0043229 intracellular organelle; GO:0043232 intracellular non-membrane-bounded organelle; GO:0000932 P-body; GO:0005737 cytoplasm; GO:0032991 macromolecular complex; GO:0044424 intracellular part; GO:0005829 cytosol; GO:0005623 cell; GO:0036464 cytoplasmic ribonucleoprotein granule; GO:0043228 non-membrane-bounded organelle; GO:0043226 organelle; GO:0005622 intracellular; GO:0044464 cell part;…	GO:0097159 organic cyclic compound binding; GO:1901363 heterocyclic compound binding; GO:0003729 mRNA binding; GO:0003723 RNA binding; GO:0042802 identical protein binding; GO:0042803 protein homodimerization activity; GO:0005488 binding; GO:0046983 protein dimerization activity; GO:0003676 nucleic acid binding; GO:0005515 protein binding;	K18749	LSM14, RAP55, SCD6; protein LSM14		IPR025768; IPR025761; IPR025609; IPR019050; IPR025762; IPR010920;	TFG box; FFD box; Lsm14-like, N-terminal; FDF domain; DFDF domain; LSM domain;
A0A1P8AQY7	AT1G79830	873	1.409	Up	0.0025207	S	Golgin Putative 5 OS=Arabidopsis thaliana OX=3702 GN=GC5 PE=1 SV=1	GC5	0.993847	0.00198018	83.862	LAS(0.994)MES(0.006)IR	2	-0.14332	1	0.753	0.838	0.885	1.184	1.186	1.119	nucleus				K20286	TMF1; TATA element modulatory factor
A0A1P8AQY7	AT1G79830	295	1.344	Up	0.02246	S	Golgin Putative 5 OS=Arabidopsis thaliana OX=3702 GN=GC5 PE=1 SV=1	GC5	0.963094	0.000169375	89.663	RS(0.04)S(0.963)S(0.986)DEIS(0.011)ER	2	-0.041526	2	0.759	0.839	0.952	1.254	1.114	1.06	nucleus				K20286	TMF1; TATA element modulatory factor
F4IEE2	AT1G44030	366	1.348	Up	0.024301	S	Cysteine/Histidine-rich C1 domain family protein OS=Arabidopsis thaliana OX=3702 GN=At1g44030 PE=4 SV=1	At1g44030	0.883417	0.0427933	41.824	S(0.883)S(0.104)IT(0.006)QT(0.006)RK	3	0.38666	1	0.716	0.913	0.912	1.128	1.206	1.09	extracellular							IPR013083; IPR004146;	Zinc finger, RING/FYVE/PHD-type; DC1;
Q9C6I8	AT1G50920	602	0.754	Down	0.0060815	S	Nucleolar GTP-binding protein 1 OS=Arabidopsis thaliana OX=3702 GN=At1g50920 PE=2 SV=1	At1g50920	0.940263	9.95409e-08	118.9	S(0.94)QS(0.06)RPPAHEVVPGEGFK	3	0.59161	3	1.056	1.156	1.241	0.879	0.898	0.826	cytoplasm	GO:0044085 cellular component biogenesis; GO:0042254 ribosome biogenesis; GO:0022613 ribonucleoprotein complex biogenesis; GO:0071840 cellular component organization or biogenesis;	GO:0043229 intracellular organelle; GO:0016020 membrane; GO:0043232 intracellular non-membrane-bounded organelle; GO:0044446 intracellular organelle part; GO:0031981 nuclear lumen; GO:0044424 intracellular part; GO:0005730 nucleolus; GO:0005623 cell; GO:0044422 organelle part; GO:0043228 non-membrane-bounded organelle; GO:0043231 intracellular membrane-bounded organelle; GO:0043226 organelle; GO:…	GO:1901265 nucleoside phosphate binding; GO:0001882 nucleoside binding; GO:0043167 ion binding; GO:0000166 nucleotide binding; GO:1901363 heterocyclic compound binding; GO:0097159 organic cyclic compound binding; GO:0032549 ribonucleoside binding; GO:0097367 carbohydrate derivative binding; GO:0032553 ribonucleotide binding; GO:0005488 binding; GO:0032550 purine ribonucleoside binding; GO:0043168…	K06943	NOG1; nucleolar GTP-binding protein	ath03008 Ribosome biogenesis in eukaryotes - Arabidopsis thaliana (thale cress);	IPR006073; IPR031167; IPR027417; IPR010674; IPR012973;	GTP binding domain; OBG-type guanine nucleotide-binding (G) domain; P-loop containing nucleoside triphosphate hydrolase; Nucleolar GTP-binding protein 1, Rossman-fold domain; NOG, C-terminal;
Q9CAI7	AT1G72730	148	1.602	Up	4.0026e-05	S	Eukaryotic initiation factor 4A-3 OS=Arabidopsis thaliana OX=3702 GN=TIF4A-3 PE=1 SV=1	TIF4A-3	1	1.93717e-13	152.13	AQACVGGT(1)S(1)VREDQR	2	0.3228	3	0.775	0.758	0.751	1.179	1.271	1.208	cytoplasm	GO:0006518 peptide metabolic process; GO:0006725 cellular aromatic compound metabolic process; GO:0060255 regulation of macromolecule metabolic process; GO:0044267 cellular protein metabolic process; GO:0009058 biosynthetic process; GO:1901566 organonitrogen compound biosynthetic process; GO:0044237 cellular metabolic process; GO:0071704 organic substance metabolic process; GO:0008152 metabolic p…	GO:0043229 intracellular organelle; GO:0016020 membrane; GO:0098588 bounding membrane of organelle; GO:0030312 external encapsulating structure; GO:0031090 organelle membrane; GO:0071944 cell periphery; GO:0044446 intracellular organelle part; GO:0005737 cytoplasm; GO:0044424 intracellular part; GO:0005623 cell; GO:0005829 cytosol; GO:0044422 organelle part; GO:0043226 organelle; GO:0043231 intra…	GO:1901265 nucleoside phosphate binding; GO:0008026 ATP-dependent helicase activity; GO:0003743 translation initiation factor activity; GO:0016817 hydrolase activity, acting on acid anhydrides; GO:0016787 hydrolase activity; GO:0016887 ATPase activity; GO:1901363 heterocyclic compound binding; GO:0097159 organic cyclic compound binding; GO:0016462 pyrophosphatase activity; GO:0003824 catalytic ac…	K03257	EIF4A; translation initiation factor 4A	ath03013 RNA transport - Arabidopsis thaliana (thale cress);	IPR014014; IPR011545; IPR014001; IPR027417; IPR001650;	RNA helicase, DEAD-box type, Q motif; DEAD/DEAH box helicase domain; Helicase superfamily 1/2, ATP-binding domain; P-loop containing nucleoside triphosphate hydrolase; Helicase, C-terminal;
Q9SZI4	AT4G26130	50	1.542	Up	0.0178193	S	AT4g26130/F20B18_240 OS=Arabidopsis thaliana OX=3702 GN=At4g26130 PE=1 SV=1	At4g26130	1	4.99431e-22	171.72	KHNQHQDGYGS(1)S(1)GHDQNQAR	4	-0.13681	1	0.916	0.683	0.744	1.235	1.047	1.33	chloroplast		GO:0031224 intrinsic component of membrane; GO:0016020 membrane; GO:0016021 integral component of membrane; GO:0044425 membrane part;					IPR025520;	Domain of unknown function DUF4408;
Q9FKT0	AT5G56180	16	1.531	Up	0.0027026	S	Actin-related protein 8 OS=Arabidopsis thaliana OX=3702 GN=ARP8 PE=2 SV=1	ARP8	0.993728	1.20629e-06	121.99	S(0.006)NS(0.994)GKDLVNHQR	3	0.2464	2	0.794	0.767	0.786	1.095	1.349	1.15	chloroplast	GO:0016043 cellular component organization; GO:0006996 organelle organization; GO:0030029 actin filament-based process; GO:0044763 single-organism cellular process; GO:0044699 single-organism process; GO:0007010 cytoskeleton organization; GO:0009987 cellular process; GO:0071840 cellular component organization or biogenesis;	GO:0043229 intracellular organelle; GO:0043232 intracellular non-membrane-bounded organelle; GO:0044446 intracellular organelle part; GO:0005737 cytoplasm; GO:0031981 nuclear lumen; GO:0044424 intracellular part; GO:0005730 nucleolus; GO:0005623 cell; GO:0044422 organelle part; GO:0043228 non-membrane-bounded organelle; GO:0043231 intracellular membrane-bounded organelle; GO:0043226 organelle; GO…	GO:0005524 ATP binding; GO:1901265 nucleoside phosphate binding; GO:0001882 nucleoside binding; GO:0043167 ion binding; GO:0005515 protein binding; GO:0000166 nucleotide binding; GO:0097159 organic cyclic compound binding; GO:1901363 heterocyclic compound binding; GO:0032549 ribonucleoside binding; GO:0097367 carbohydrate derivative binding; GO:0005200 structural constituent of cytoskeleton; GO:0…	K16616	PARP8; actin-related protein 8, plant		IPR001810;	F-box domain;
Q9FZ45	AT1G16860	124	1.553	Up	0.026142	S	Uncharacterized membrane protein At1g16860 OS=Arabidopsis thaliana OX=3702 GN=At1g16860 PE=1 SV=1	At1g16860	0.877051	8.70033e-06	112.62	S(0.877)S(0.123)GPQSGGVTR	2	0.12308	1	0.659	0.716	0.962	1.364	1.137	1.128	chloroplast		GO:0016020 membrane; GO:0044464 cell part; GO:0071944 cell periphery; GO:0044425 membrane part; GO:0031224 intrinsic component of membrane; GO:0005623 cell; GO:0016021 integral component of membrane; GO:0005886 plasma membrane;
F4JEN1	AT3G14010	8	0.74	Down	0.0117636	S	CTC-interacting domain 4 OS=Arabidopsis thaliana OX=3702 GN=CID4 PE=4 SV=1	CID4	0.974097	0.00062753	105.66	S(0.974)S(0.024)S(0.001)NGFPLK	2	0.82001	5	1.026	1.238	1.217	0.892	0.879	0.805	nucleus							IPR009604; IPR025852; IPR009818;	LsmAD domain; Ataxin 2, SM domain; Ataxin-2, C-terminal;
A0A1P8BBC1	AT5G45300	186	0.758	Down	0.035738	S	Beta-amylase OS=Arabidopsis thaliana OX=3702 GN=BMY2 PE=3 SV=1	BMY2	0.963798	1.62636e-08	130.27	S(1)IES(1)PLS(0.964)S(0.027)S(0.007)T(0.002)LK	3	-0.262	4	0.979	1.22	1.247	0.939	0.858	0.814	nucleus	GO:1901575 organic substance catabolic process; GO:0008152 metabolic process; GO:0005976 polysaccharide metabolic process; GO:0009057 macromolecule catabolic process; GO:0043170 macromolecule metabolic process; GO:0000272 polysaccharide catabolic process; GO:0044238 primary metabolic process; GO:0005975 carbohydrate metabolic process; GO:0009056 catabolic process; GO:0016052 carbohydrate cataboli…		GO:0004553 hydrolase activity, hydrolyzing O-glycosyl compounds; GO:0016787 hydrolase activity; GO:0016160 amylase activity; GO:0016161 beta-amylase activity; GO:0003824 catalytic activity; GO:0016798 hydrolase activity, acting on glycosyl bonds;	K01177	E3.2.1.2; beta-amylase [EC:3.2.1.2]	ath00500 Starch and sucrose metabolism - Arabidopsis thaliana (thale cress);	IPR017853; IPR008540; IPR013781;	Glycoside hydrolase superfamily; BES1/BZR1 plant transcription factor, N-terminal; Glycoside hydrolase, catalytic domain;
Q9MB58	AT1G07110	276	0.736	Down	0.045923	S	6-phosphofructo-2-kinase/fructose-2,6-bisphosphatase OS=Arabidopsis thaliana OX=3702 GN=FKFBP PE=1 SV=1	FKFBP	0.961223	1.63958e-10	174.59	SVET(0.039)LS(0.961)PFQQK	2	0.0017673	2	1.015	1.255	1.217	0.856	0.841	0.871	cytoplasm	GO:0016310 phosphorylation; GO:0044281 small molecule metabolic process; GO:0044699 single-organism process; GO:0006002 fructose 6-phosphate metabolic process; GO:0005975 carbohydrate metabolic process; GO:0044238 primary metabolic process; GO:0016311 dephosphorylation; GO:0044237 cellular metabolic process; GO:0006796 phosphate-containing compound metabolic process; GO:0071704 organic substance …	GO:0016020 membrane; GO:0071944 cell periphery; GO:0044464 cell part; GO:0005622 intracellular; GO:0005737 cytoplasm; GO:0044424 intracellular part; GO:0005623 cell; GO:0005829 cytosol; GO:0005886 plasma membrane; GO:0044444 cytoplasmic part;	GO:0004331 fructose-2,6-bisphosphate 2-phosphatase activity; GO:1901265 nucleoside phosphate binding; GO:0016773 phosphotransferase activity, alcohol group as acceptor; GO:0016791 phosphatase activity; GO:0016787 hydrolase activity; GO:0097159 organic cyclic compound binding; GO:1901363 heterocyclic compound binding; GO:0016301 kinase activity; GO:0030247 polysaccharide binding; GO:0032553 ribonu…	K01103	PFKFB3; 6-phosphofructo-2-kinase / fructose-2,6-biphosphatase 3&#160; [EC:2.7.1.105 3.1.3.46]	ath00051 Fructose and mannose metabolism - Arabidopsis thaliana (thale cress);	IPR013783; IPR013784; IPR027417; IPR002044; IPR013079;	Immunoglobulin-like fold; Carbohydrate-binding-like fold; P-loop containing nucleoside triphosphate hydrolase; Carbohydrate binding module family 20; 6-phosphofructo-2-kinase;
Q8L4R9	AT2G15860	105	1.319	Up	0.0124754	T	BAT2 domain protein OS=Arabidopsis thaliana OX=3702 GN=At2g15860 PE=1 SV=1	At2g15860	0.999953	4.55894e-65	259.25	EEEKTEEADT(1)EQDS(1)DDENAK	3	0.087882	2	0.829	0.849	0.899	1.173	1.219	1.006	nucleus
Q0WR59	AT5G10020	720	0.726	Down	0.0110764	S	Probable inactive receptor kinase At5g10020 OS=Arabidopsis thaliana OX=3702 GN=At5g10020 PE=1 SV=2	At5g10020	0.961718	5.7763e-09	136.99	S(0.962)S(0.038)SGGSPLSSSPR	2	0.16003	2	1.042	1.204	1.266	0.836	0.916	0.796	plasma membrane	GO:0016310 phosphorylation; GO:0044267 cellular protein metabolic process; GO:0044238 primary metabolic process; GO:0044237 cellular metabolic process; GO:0006796 phosphate-containing compound metabolic process; GO:0071704 organic substance metabolic process; GO:0008152 metabolic process; GO:0006468 protein phosphorylation; GO:0006793 phosphorus metabolic process; GO:0044260 cellular macromolecul…	GO:0016020 membrane; GO:0071944 cell periphery; GO:0044425 membrane part; GO:0044464 cell part; GO:0005622 intracellular; GO:0005737 cytoplasm; GO:0031224 intrinsic component of membrane; GO:0044424 intracellular part; GO:0005829 cytosol; GO:0005623 cell; GO:0016021 integral component of membrane; GO:0005886 plasma membrane; GO:0044444 cytoplasmic part;	GO:0005524 ATP binding; GO:1901265 nucleoside phosphate binding; GO:0016773 phosphotransferase activity, alcohol group as acceptor; GO:0001882 nucleoside binding; GO:0043167 ion binding; GO:0005515 protein binding; GO:0004672 protein kinase activity; GO:0000166 nucleotide binding; GO:0097159 organic cyclic compound binding; GO:1901363 heterocyclic compound binding; GO:0032549 ribonucleoside bindi…				IPR000719; IPR013210; IPR032675; IPR011009;	Protein kinase domain; Leucine-rich repeat-containing N-terminal, plant-type; Leucine-rich repeat domain, L domain-like; Protein kinase-like domain;
F4JIF3	AT4G14750	304	1.544	Up	0.0078011	S	IQ-domain 19 OS=Arabidopsis thaliana OX=3702 GN=IQD19 PE=4 SV=1	IQD19	0.952314	0.0102233	70.747	RS(0.048)S(0.952)MEAPR	3	-0.56228	3	0.689	0.761	0.894	1.317	1.136	1.165	nucleus			GO:0005515 protein binding; GO:0005488 binding;				IPR025064;	Domain of unknown function DUF4005;
Q9SLL2	AT1G54200	132	1.38	Up	0.0077189	S	Protein BIG GRAIN 1-like B OS=Arabidopsis thaliana OX=3702 GN=At1g54200 PE=2 SV=1	At1g54200	0.999403	0.00409619	53.554	FERS(0.999)PQNHRPNSSNK	4	-0.42467	1	0.808	0.872	0.826	1.148	1.275	1.035	nucleus	GO:0050794 regulation of cellular process; GO:0044700 single organism signaling; GO:0065008 regulation of biological quality; GO:0009914 hormone transport; GO:0060918 auxin transport; GO:0010929 positive regulation of auxin mediated signaling pathway; GO:0023051 regulation of signaling; GO:0071310 cellular response to organic substance; GO:0044699 single-organism process; GO:0050896 response to s…	GO:0016020 membrane; GO:0005623 cell; GO:0044464 cell part; GO:0071944 cell periphery; GO:0005886 plasma membrane;
F4JY37	AT5G18700	687	1.311	Up	0.0028187	S	Serine/threonine-protein kinase RUNKEL OS=Arabidopsis thaliana OX=3702 GN=RUK PE=1 SV=1	RUK	0.982595	0.00325178	63.185	DFKPPES(0.983)PS(0.017)K	4	0.22941	2	0.805	0.853	0.925	1.106	1.136	1.145	nucleus	GO:0044085 cellular component biogenesis; GO:0022414 reproductive process; GO:0048869 cellular developmental process; GO:1902407 assembly of actomyosin apparatus involved in mitotic cytokinesis; GO:0044699 single-organism process; GO:0032506 cytokinetic process; GO:0048229 gametophyte development; GO:0000912 assembly of actomyosin apparatus involved in cytokinesis; GO:1902410 mitotic cytokinetic …	GO:0043229 intracellular organelle; GO:0099513 polymeric cytoskeletal fiber; GO:0005874 microtubule; GO:0043232 intracellular non-membrane-bounded organelle; GO:0030054 cell junction; GO:0044430 cytoskeletal part; GO:0005737 cytoplasm; GO:0044446 intracellular organelle part; GO:0009524 phragmoplast; GO:0099512 supramolecular fiber; GO:0044424 intracellular part; GO:0005911 cell-cell junction; GO…	GO:0005524 ATP binding; GO:1901265 nucleoside phosphate binding; GO:0016773 phosphotransferase activity, alcohol group as acceptor; GO:0001882 nucleoside binding; GO:0043167 ion binding; GO:0015631 tubulin binding; GO:0005515 protein binding; GO:0004672 protein kinase activity; GO:0000166 nucleotide binding; GO:0097159 organic cyclic compound binding; GO:1901363 heterocyclic compound binding; GO:…	K17545	ULK4; serine/threonine-protein kinase ULK4 [EC:2.7.11.1]		IPR000719; IPR011989; IPR016024; IPR011009;	Protein kinase domain; Armadillo-like helical; Armadillo-type fold; Protein kinase-like domain;
Q8RXX9	AT3G05200	343	1.576	Up	0.0096584	S	E3 ubiquitin-protein ligase ATL6 OS=Arabidopsis thaliana OX=3702 GN=ATL6 PE=1 SV=2	ATL6	0.980065	6.53891e-18	166.11	ASAVPNSTGS(0.02)DS(0.98)VR	2	-2.0631	2	0.785	0.876	0.643	1.127	1.297	1.207	chloroplast	GO:0051603 proteolysis involved in cellular protein catabolic process; GO:0044257 cellular protein catabolic process; GO:1901700 response to oxygen-containing compound; GO:0044267 cellular protein metabolic process; GO:0098542 defense response to other organism; GO:0043207 response to external biotic stimulus; GO:0050896 response to stimulus; GO:0044237 cellular metabolic process; GO:0051707 resp…	GO:0016020 membrane; GO:0044464 cell part; GO:0071944 cell periphery; GO:0044425 membrane part; GO:0031224 intrinsic component of membrane; GO:0005623 cell; GO:0016021 integral component of membrane; GO:0005886 plasma membrane;	GO:0061630 ubiquitin protein ligase activity; GO:0046914 transition metal ion binding; GO:0019787 ubiquitin-like protein transferase activity; GO:0003824 catalytic activity; GO:0005488 binding; GO:0043167 ion binding; GO:0004842 ubiquitin-protein transferase activity; GO:0046872 metal ion binding; GO:0043169 cation binding; GO:0005515 protein binding; GO:0061659 ubiquitin-like protein ligase acti…	K10664	ATL6S; E3 ubiquitin-protein ligase ATL6/9/15/31/42/55 [EC:2.3.2.27]		IPR001841; IPR013083;	Zinc finger, RING-type; Zinc finger, RING/FYVE/PHD-type;
Q9LFU7	AT5G15790	100	1.316	Up	0.049103	S	At5g15790 OS=Arabidopsis thaliana OX=3702 GN=At5g15790 PE=2 SV=1	At5g15790	0.999984	0.00795055	63.624	RDS(1)LVSR	3	0.052942	1	0.761	0.788	1.033	1.17	1.164	1.064	nucleus	GO:0051603 proteolysis involved in cellular protein catabolic process; GO:0044257 cellular protein catabolic process; GO:0044267 cellular protein metabolic process; GO:0044237 cellular metabolic process; GO:0010498 proteasomal protein catabolic process; GO:0000209 protein polyubiquitination; GO:0071704 organic substance metabolic process; GO:0008152 metabolic process; GO:0044248 cellular cataboli…		GO:0061630 ubiquitin protein ligase activity; GO:0046914 transition metal ion binding; GO:0019787 ubiquitin-like protein transferase activity; GO:0003824 catalytic activity; GO:0005488 binding; GO:0043167 ion binding; GO:0004842 ubiquitin-protein transferase activity; GO:0043169 cation binding; GO:0046872 metal ion binding; GO:0005515 protein binding; GO:0061659 ubiquitin-like protein ligase acti…				IPR001841; IPR013083;	Zinc finger, RING-type; Zinc finger, RING/FYVE/PHD-type;
A0A1P8AXY8	AT2G20000	197	1.594	Up	0.00186196	S	CDC27 family protein OS=Arabidopsis thaliana OX=3702 GN=HBT PE=4 SV=1	HBT	0.999993	5.9185e-05	119.87	NTSSEDYS(1)PR	2	-0.099972	2	0.742	0.727	0.822	1.113	1.21	1.328	nucleus			GO:0005515 protein binding; GO:0005488 binding;	K03350	APC3, CDC27; anaphase-promoting complex subunit 3	ath04120 Ubiquitin mediated proteolysis - Arabidopsis thaliana (thale cress);	IPR011990; IPR013026;	Tetratricopeptide-like helical domain; Tetratricopeptide repeat-containing domain;
Q9LFA4	AT3G52870	440	1.32	Up	0.0040366	S	IQ domain-containing protein IQM3 OS=Arabidopsis thaliana OX=3702 GN=IQM3 PE=2 SV=1	IQM3	1	1.95309e-08	125.41	TQALEFVNLS(1)PK	3	-0.87948	1	0.785	0.889	0.901	1.15	1.095	1.153	nucleus		GO:0043226 organelle; GO:0043231 intracellular membrane-bounded organelle; GO:0043229 intracellular organelle; GO:0005634 nucleus; GO:0044464 cell part; GO:0005622 intracellular; GO:0005737 cytoplasm; GO:0044424 intracellular part; GO:0043227 membrane-bounded organelle; GO:0005623 cell;	GO:0005515 protein binding; GO:0005488 binding;
Q9FJB5	AT5G35450	143	0.705	Down	0.0080641	S	Disease resistance RPP8-like protein 3 OS=Arabidopsis thaliana OX=3702 GN=RPP8L3 PE=2 SV=1	RPP8L3	0.96205	0.000358003	98.337	S(0.038)LS(0.962)LQDIQR	2	-0.33479	1	1.052	1.224	1.282	0.889	0.841	0.779	cytoplasm	GO:0050794 regulation of cellular process; GO:0044700 single organism signaling; GO:0051716 cellular response to stimulus; GO:0007165 signal transduction; GO:0050789 regulation of biological process; GO:0006950 response to stress; GO:0007154 cell communication; GO:0044699 single-organism process; GO:0006952 defense response; GO:0023052 signaling; GO:0050896 response to stimulus; GO:0009987 cellul…	GO:0016020 membrane; GO:0005623 cell; GO:0044464 cell part; GO:0071944 cell periphery; GO:0005886 plasma membrane;	GO:0005524 ATP binding; GO:1901265 nucleoside phosphate binding; GO:0001882 nucleoside binding; GO:0043167 ion binding; GO:0000166 nucleotide binding; GO:0097159 organic cyclic compound binding; GO:1901363 heterocyclic compound binding; GO:0032549 ribonucleoside binding; GO:0097367 carbohydrate derivative binding; GO:0032553 ribonucleotide binding; GO:0005488 binding; GO:0032550 purine ribonucleo…				IPR002182; IPR027417; IPR032675;	NB-ARC; P-loop containing nucleoside triphosphate hydrolase; Leucine-rich repeat domain, L domain-like;
F4KDJ3	AT5G58140	322	1.317	Up	0.0076204	T	Phototropin 2 OS=Arabidopsis thaliana OX=3702 GN=PHOT2 PE=1 SV=1	PHOT2	0.991172	0.0156016	56.432	S(0.009)FRT(0.991)PGR	2	0.20727	3	0.787	0.895	0.893	1.053	1.184	1.154	nucleus	GO:0023014 signal transduction by protein phosphorylation; GO:0050794 regulation of cellular process; GO:0044700 single organism signaling; GO:0016310 phosphorylation; GO:0051716 cellular response to stimulus; GO:0035556 intracellular signal transduction; GO:0044763 single-organism cellular process; GO:0044267 cellular protein metabolic process; GO:0044699 single-organism process; GO:0000160 phos…	GO:0005623 cell; GO:0005622 intracellular; GO:0044464 cell part;	GO:1901265 nucleoside phosphate binding; GO:0016773 phosphotransferase activity, alcohol group as acceptor; GO:0004672 protein kinase activity; GO:0016775 phosphotransferase activity, nitrogenous group as acceptor; GO:0004871 signal transducer activity; GO:1901363 heterocyclic compound binding; GO:0097159 organic cyclic compound binding; GO:0016301 kinase activity; GO:0032553 ribonucleotide bindi…	K20715	PHOT; phototropin [EC:2.7.11.1]		IPR000719; IPR000014; IPR000700; IPR011009;	Protein kinase domain; PAS domain; PAS-associated, C-terminal; Protein kinase-like domain;
F4KDJ3	AT5G58140	106	1.38	Up	0.044475	S	Phototropin 2 OS=Arabidopsis thaliana OX=3702 GN=PHOT2 PE=1 SV=1	PHOT2	0.870288	3.71206e-15	160.2	RS(0.128)S(0.87)EESTSSESGAFPR	2	0.078203	2	0.701	0.953	0.85	1.138	1.294	1.023	nucleus	GO:0023014 signal transduction by protein phosphorylation; GO:0050794 regulation of cellular process; GO:0044700 single organism signaling; GO:0016310 phosphorylation; GO:0051716 cellular response to stimulus; GO:0035556 intracellular signal transduction; GO:0044763 single-organism cellular process; GO:0044267 cellular protein metabolic process; GO:0044699 single-organism process; GO:0000160 phos…	GO:0005623 cell; GO:0005622 intracellular; GO:0044464 cell part;	GO:1901265 nucleoside phosphate binding; GO:0016773 phosphotransferase activity, alcohol group as acceptor; GO:0004672 protein kinase activity; GO:0016775 phosphotransferase activity, nitrogenous group as acceptor; GO:0004871 signal transducer activity; GO:1901363 heterocyclic compound binding; GO:0097159 organic cyclic compound binding; GO:0016301 kinase activity; GO:0032553 ribonucleotide bindi…	K20715	PHOT; phototropin [EC:2.7.11.1]		IPR000719; IPR000014; IPR000700; IPR011009;	Protein kinase domain; PAS domain; PAS-associated, C-terminal; Protein kinase-like domain;
F4KDJ3	AT5G58140	284	1.356	Up	0.0130567	S	Phototropin 2 OS=Arabidopsis thaliana OX=3702 GN=PHOT2 PE=1 SV=1	PHOT2	0.999998	5.19635e-55	220.83	S(1)QVQESVSNDTMVKPDSSTTPTPGR	3	0.0070785	6	0.739	0.907	0.885	1.106	1.219	1.107	nucleus	GO:0023014 signal transduction by protein phosphorylation; GO:0050794 regulation of cellular process; GO:0044700 single organism signaling; GO:0016310 phosphorylation; GO:0051716 cellular response to stimulus; GO:0035556 intracellular signal transduction; GO:0044763 single-organism cellular process; GO:0044267 cellular protein metabolic process; GO:0044699 single-organism process; GO:0000160 phos…	GO:0005623 cell; GO:0005622 intracellular; GO:0044464 cell part;	GO:1901265 nucleoside phosphate binding; GO:0016773 phosphotransferase activity, alcohol group as acceptor; GO:0004672 protein kinase activity; GO:0016775 phosphotransferase activity, nitrogenous group as acceptor; GO:0004871 signal transducer activity; GO:1901363 heterocyclic compound binding; GO:0097159 organic cyclic compound binding; GO:0016301 kinase activity; GO:0032553 ribonucleotide bindi…	K20715	PHOT; phototropin [EC:2.7.11.1]		IPR000719; IPR000014; IPR000700; IPR011009;	Protein kinase domain; PAS domain; PAS-associated, C-terminal; Protein kinase-like domain;
Q9SSM4	AT1G73030	73	1.599	Up	0.00070395	S	ESCRT-related protein CHMP1B OS=Arabidopsis thaliana OX=3702 GN=CHMP1B PE=1 SV=1	CHMP1B	1	2.46261e-05	104.55	LAS(1)RLDAVVAR	3	0.085627	1	0.733	0.742	0.813	1.222	1.297	1.139	nucleus	GO:0000003 reproduction; GO:0044707 single-multicellular organism process; GO:0022414 reproductive process; GO:0048316 seed development; GO:0032509 endosome transport via multivesicular body sorting pathway; GO:0007389 pattern specification process; GO:0044699 single-organism process; GO:0009791 post-embryonic development; GO:0015031 protein transport; GO:0051234 establishment of localization; GO…	GO:0010008 endosome membrane; GO:0043229 intracellular organelle; GO:0097708 intracellular vesicle; GO:0016020 membrane; GO:0098588 bounding membrane of organelle; GO:0031410 cytoplasmic vesicle; GO:0031090 organelle membrane; GO:0005737 cytoplasm; GO:0044446 intracellular organelle part; GO:0031982 vesicle; GO:0044433 cytoplasmic vesicle part; GO:0044440 endosomal part; GO:0012505 endomembrane s…	GO:0005515 protein binding; GO:0005488 binding;	K12197	CHMP1, VPS46, DID2; charged multivesicular body protein 1	ath04144 Endocytosis - Arabidopsis thaliana (thale cress);
Q9FM08	AT5G62865	49	1.318	Up	0.012822	S	Uncharacterized protein At5g62860/MQB2_160 OS=Arabidopsis thaliana OX=3702 GN=At5g62860/MQB2_160 PE=2 SV=1	At5g62860/MQB2_160	0.994626	0.00115804	67.877	T(0.006)VDDS(0.995)NHS(1)GDHGDEPR	3	-1.1334	1	0.762	0.882	0.933	1.126	1.087	1.183	nucleus
Q5YDB6	AT4G21670	856	1.303	Up	0.020778	S	RNA polymerase II C-terminal domain phosphatase-like 1 OS=Arabidopsis thaliana OX=3702 GN=CPL1 PE=1 SV=1	CPL1	0.881104	0.000241087	97.163	HT(0.113)GS(0.881)IT(0.006)ALR	3	0.44489	2	0.747	0.906	0.94	1.102	1.157	1.119	nucleus	GO:0044700 single organism signaling; GO:0001101 response to acid chemical; GO:0097659 nucleic acid-templated transcription; GO:0044699 single-organism process; GO:0009058 biosynthetic process; GO:0044237 cellular metabolic process; GO:0051253 negative regulation of RNA metabolic process; GO:0006796 phosphate-containing compound metabolic process; GO:0071215 cellular response to abscisic acid sti…	GO:0043229 intracellular organelle; GO:0000428 DNA-directed RNA polymerase complex; GO:0055029 nuclear DNA-directed RNA polymerase complex; GO:0061695 transferase complex, transferring phosphorus-containing groups; GO:0044446 intracellular organelle part; GO:0030880 RNA polymerase complex; GO:0032991 macromolecular complex; GO:0031981 nuclear lumen; GO:0044424 intracellular part; GO:1990234 trans…	GO:0003723 RNA binding; GO:0004647 phosphoserine phosphatase activity; GO:0008420 CTD phosphatase activity; GO:0004722 protein serine/threonine phosphatase activity; GO:0016791 phosphatase activity; GO:0043167 ion binding; GO:0005515 protein binding; GO:0016787 hydrolase activity; GO:0004721 phosphoprotein phosphatase activity; GO:1901363 heterocyclic compound binding; GO:0097159 organic cyclic c…	K18998	CPL1_2; RNA polymerase II C-terminal domain phosphatase-like 1/2 [EC:3.1.3.16]		IPR014720; IPR004274; IPR023214;	Double-stranded RNA-binding domain; FCP1 homology domain; HAD-like domain;
Q9LHA8	AT3G12580	82	1.391	Up	0.0059011	S	Probable mediator of RNA polymerase II transcription subunit 37c OS=Arabidopsis thaliana OX=3702 GN=MED37C PE=1 SV=1	MED37C	0.999948	3.02425e-08	156.57	RYS(1)DPSVQADK	3	0.81109	1	0.844	0.86	0.791	1.161	1.15	1.159	cytoplasm	GO:0097659 nucleic acid-templated transcription; GO:0009058 biosynthetic process; GO:0044764 multi-organism cellular process; GO:0044237 cellular metabolic process; GO:0009607 response to biotic stimulus; GO:0009605 response to external stimulus; GO:2001141 regulation of RNA biosynthetic process; GO:0008152 metabolic process; GO:0009408 response to heat; GO:0006979 response to oxidative stress; G…	GO:0016020 membrane; GO:0043229 intracellular organelle; GO:0048046 apoplast; GO:0098588 bounding membrane of organelle; GO:0030312 external encapsulating structure; GO:0031090 organelle membrane; GO:0071944 cell periphery; GO:0044446 intracellular organelle part; GO:0005737 cytoplasm; GO:0012505 endomembrane system; GO:0044424 intracellular part; GO:0005623 cell; GO:0005829 cytosol; GO:0005576 e…	GO:0005524 ATP binding; GO:1901265 nucleoside phosphate binding; GO:0031625 ubiquitin protein ligase binding; GO:0001882 nucleoside binding; GO:0043167 ion binding; GO:0005515 protein binding; GO:0000166 nucleotide binding; GO:0097159 organic cyclic compound binding; GO:1901363 heterocyclic compound binding; GO:0032549 ribonucleoside binding; GO:0097367 carbohydrate derivative binding; GO:0032553…	K03283	HSPA1s; heat shock 70kDa protein 1/2/6/8	ath03040 Spliceosome - Arabidopsis thaliana (thale cress); ath04141 Protein processing in endoplasmic reticulum - Arabidopsis thaliana (thale cress); ath04144 Endocytosis - Arabidopsis thaliana (thale cress);	IPR029048; IPR029047;	Heat shock protein 70kD, C-terminal domain; Heat shock protein 70kD, peptide-binding domain;
Q56YR0	AT4G01290	231	1.315	Up	0.0185384	S	Chorismate synthase OS=Arabidopsis thaliana OX=3702 GN=At4g01290 PE=1 SV=1	At4g01290	1	0.000255389	134.25	RAS(1)FELLR	3	-0.081604	2	0.746	0.926	0.907	1.125	1.177	1.089	nucleus			GO:0097159 organic cyclic compound binding; GO:1901363 heterocyclic compound binding; GO:0003729 mRNA binding; GO:0003723 RNA binding; GO:0005488 binding; GO:0003676 nucleic acid binding;
Q9SCW4	AT5G62020	280	1.346	Up	0.0132239	S	Heat stress transcription factor B-2a OS=Arabidopsis thaliana OX=3702 GN=HSFB2A PE=2 SV=1	HSFB2A	0.999993	2.50085e-59	265.86	TTAVVGENS(1)DEETPWLR	3	0.57942	2	0.739	0.893	0.913	1.172	1.164	1.09	nucleus	GO:0050794 regulation of cellular process; GO:0006725 cellular aromatic compound metabolic process; GO:0097659 nucleic acid-templated transcription; GO:0060255 regulation of macromolecule metabolic process; GO:0019219 regulation of nucleobase-containing compound metabolic process; GO:1901700 response to oxygen-containing compound; GO:0009058 biosynthetic process; GO:0050896 response to stimulus; …	GO:0043226 organelle; GO:0043231 intracellular membrane-bounded organelle; GO:0043229 intracellular organelle; GO:0005634 nucleus; GO:0044464 cell part; GO:0005622 intracellular; GO:0044424 intracellular part; GO:0043227 membrane-bounded organelle; GO:0005623 cell;	GO:0097159 organic cyclic compound binding; GO:1901363 heterocyclic compound binding; GO:0003677 DNA binding; GO:0005488 binding; GO:0001071 nucleic acid binding transcription factor activity; GO:0003676 nucleic acid binding; GO:0043565 sequence-specific DNA binding; GO:0003700 transcription factor activity, sequence-specific DNA binding;	K09419	HSFF; heat shock transcription factor, other eukaryote		IPR011991; IPR000232;	Winged helix-turn-helix DNA-binding domain; Heat shock factor (HSF)-type, DNA-binding;
B3H4F6	AT2G43680	227	1.323	Up	0.0024953	T	IQ-domain 14 OS=Arabidopsis thaliana OX=3702 GN=IQD14 PE=1 SV=1	IQD14	0.986046	2.74028e-06	109.22	AEPPT(0.014)LDT(0.986)PRPPS(1)PR	3	0.61969	1	0.851	0.819	0.899	1.074	1.129	1.197	nucleus		GO:0016020 membrane; GO:0005623 cell; GO:0044464 cell part; GO:0071944 cell periphery; GO:0005886 plasma membrane;	GO:0005515 protein binding; GO:0005488 binding;				IPR025064;	Domain of unknown function DUF4005;
Q9M2U2	AT3G55360	52	1.333	Up	0.00104488	T	Very-long-chain enoyl-CoA reductase OS=Arabidopsis thaliana OX=3702 GN=ECR PE=1 SV=1	ECR	0.999993	5.75334e-05	111.79	LTLPVT(1)PGSK	3	-0.34437	2	0.813	0.854	0.893	1.184	1.119	1.11	cytoplasm	GO:0044085 cellular component biogenesis; GO:0010091 trichome branching; GO:0016053 organic acid biosynthetic process; GO:0006643 membrane lipid metabolic process; GO:0048869 cellular developmental process; GO:0032989 cellular component morphogenesis; GO:0044699 single-organism process; GO:0044255 cellular lipid metabolic process; GO:0009058 biosynthetic process; GO:0010026 trichome differentiati…	GO:0043229 intracellular organelle; GO:0016020 membrane; GO:0042175 nuclear outer membrane-endoplasmic reticulum membrane network; GO:0005783 endoplasmic reticulum; GO:0071944 cell periphery; GO:0044446 intracellular organelle part; GO:0005737 cytoplasm; GO:0032991 macromolecular complex; GO:0031224 intrinsic component of membrane; GO:0012505 endomembrane system; GO:0044424 intracellular part; GO…	GO:0016627 oxidoreductase activity, acting on the CH-CH group of donors; GO:0009922 fatty acid elongase activity; GO:0016746 transferase activity, transferring acyl groups; GO:0003824 catalytic activity; GO:0016747 transferase activity, transferring acyl groups other than amino-acyl groups; GO:0016740 transferase activity; GO:0016491 oxidoreductase activity; GO:0004312 fatty acid synthase activit…	K10258	TER, TSC13, CER10; very-long-chain enoyl-CoA reductase [EC:1.3.1.93]	ath00062 Fatty acid elongation - Arabidopsis thaliana (thale cress); ath01040 Biosynthesis of unsaturated fatty acids - Arabidopsis thaliana (thale cress); ath01100 Metabolic pathways - Arabidopsis thaliana (thale cress); ath01110 Biosynthesis of secondary metabolites - Arabidopsis thaliana (thale cress); ath01212 Fatty acid metabolism - Arabidopsis thaliana (thale cress);	IPR001104;	3-oxo-5-alpha-steroid 4-dehydrogenase, C-terminal;
P92948	AT1G09770	303	0.62	Down	0.0055612	S	Cell division cycle 5-like protein OS=Arabidopsis thaliana OX=3702 GN=CDC5 PE=1 SV=2	CDC5	1	3.05824e-46	221.6	LMLPPPQIS(1)DHELEEIAK	3	0.30521	1	1.123	1.302	1.336	0.887	0.706	0.737	cytoplasm	GO:0044700 single organism signaling; GO:0097659 nucleic acid-templated transcription; GO:0048869 cellular developmental process; GO:0098542 defense response to other organism; GO:0044699 single-organism process; GO:0009058 biosynthetic process; GO:0031347 regulation of defense response; GO:0044237 cellular metabolic process; GO:0009607 response to biotic stimulus; GO:0009605 response to external…	GO:0043229 intracellular organelle; GO:0005737 cytoplasm; GO:0044446 intracellular organelle part; GO:0032991 macromolecular complex; GO:0044424 intracellular part; GO:0005681 spliceosomal complex; GO:0005623 cell; GO:0044422 organelle part; GO:0009507 chloroplast; GO:0043226 organelle; GO:0043231 intracellular membrane-bounded organelle; GO:0005634 nucleus; GO:0044464 cell part; GO:0005622 intra…	GO:0000981 RNA polymerase II transcription factor activity, sequence-specific DNA binding; GO:0003677 DNA binding; GO:0001134 transcription factor activity, transcription factor recruiting; GO:0005515 protein binding; GO:0043565 sequence-specific DNA binding; GO:0003700 transcription factor activity, sequence-specific DNA binding; GO:1901363 heterocyclic compound binding; GO:0097159 organic cycli…	K12860	CDC5L, CDC5, CEF1; pre-mRNA-splicing factor CDC5/CEF1	ath03040 Spliceosome - Arabidopsis thaliana (thale cress);	IPR001005; IPR021786; IPR009057; IPR017930;	SANT/Myb domain; Pre-mRNA splicing factor component Cdc5p/Cef1; Homeobox domain-like; Myb domain;
Q93ZU3	AT4G23050	211	2.551	Up	0.003584	S	PAS domain-containing protein tyrosine kinase family protein OS=Arabidopsis thaliana OX=3702 GN=At4g23050 PE=2 SV=1	At4g23050	1	0.00010453	92.593	MHPLS(1)NEHQQQAR	3	0.71443	2	0.44	0.669	0.547	1.432	1.621	1.171	nucleus	GO:0050794 regulation of cellular process; GO:0016310 phosphorylation; GO:0060255 regulation of macromolecule metabolic process; GO:0019219 regulation of nucleobase-containing compound metabolic process; GO:0044267 cellular protein metabolic process; GO:0044237 cellular metabolic process; GO:0006796 phosphate-containing compound metabolic process; GO:0071704 organic substance metabolic process; G…		GO:0005524 ATP binding; GO:1901265 nucleoside phosphate binding; GO:0016773 phosphotransferase activity, alcohol group as acceptor; GO:0001882 nucleoside binding; GO:0043167 ion binding; GO:0004672 protein kinase activity; GO:0000166 nucleotide binding; GO:0097159 organic cyclic compound binding; GO:1901363 heterocyclic compound binding; GO:0032549 ribonucleoside binding; GO:0097367 carbohydrate …				IPR000719; IPR013767; IPR000014; IPR001245; IPR011009;	Protein kinase domain; PAS fold; PAS domain; Serine-threonine/tyrosine-protein kinase catalytic domain; Protein kinase-like domain;
Q9LEX1	AT3G61050	496	1.592	Up	0.00029579	T	At3g61050 OS=Arabidopsis thaliana OX=3702 GN=T27I15_140 PE=1 SV=1	T27I15_140	0.812868	6.3055e-06	104.95	S(0.045)GS(0.035)S(0.107)T(0.813)PVNTVPENDGAK	2	-0.15053	3	0.733	0.794	0.765	1.162	1.292	1.195	chloroplast	GO:0050794 regulation of cellular process; GO:0001101 response to acid chemical; GO:0009628 response to abiotic stimulus; GO:0060255 regulation of macromolecule metabolic process; GO:0009606 tropism; GO:0009629 response to gravity; GO:0019219 regulation of nucleobase-containing compound metabolic process; GO:1901700 response to oxygen-containing compound; GO:0048523 negative regulation of cellula…	GO:0016020 membrane; GO:0043229 intracellular organelle; GO:0005783 endoplasmic reticulum; GO:0031090 organelle membrane; GO:0005635 nuclear envelope; GO:0071944 cell periphery; GO:0005737 cytoplasm; GO:0044446 intracellular organelle part; GO:0031967 organelle envelope; GO:0012505 endomembrane system; GO:0044424 intracellular part; GO:0005623 cell; GO:0044422 organelle part; GO:0005886 plasma me…	GO:0097159 organic cyclic compound binding; GO:1901363 heterocyclic compound binding; GO:0008289 lipid binding; GO:0003677 DNA binding; GO:0005515 protein binding; GO:0043565 sequence-specific DNA binding; GO:0005488 binding; GO:0003676 nucleic acid binding;				IPR031468; IPR000008;	Synaptotagmin-like mitochondrial-lipid-binding domain; C2 domain;
A0A1P8BDG9	AT5G54440	900	1.322	Up	0.02278	S	CLUB OS=Arabidopsis thaliana OX=3702 GN=CLUB PE=1 SV=1	CLUB	0.999512	2.40841e-17	183.74	AEVFVEDS(1)PVSSK	3	-0.20868	2	0.741	0.876	0.955	1.162	1.164	1.075	nucleus			GO:0005515 protein binding; GO:0005488 binding;	K20307	TRAPPC10, TRS130; trafficking protein particle complex subunit 10		IPR011990;	Tetratricopeptide-like helical domain;
Q8RWL6	AT4G35780	10	1.365	Up	0.0072814	S	Serine/threonine-protein kinase STY17 OS=Arabidopsis thaliana OX=3702 GN=STY17 PE=1 SV=1	STY17	0.974718	0.00206206	65.105	AIKEET(0.022)EES(0.975)CGS(0.003)R	3	-3.5567	1	0.759	0.866	0.895	1.077	1.221	1.143	cytoplasm	GO:0050794 regulation of cellular process; GO:0044700 single organism signaling; GO:0016043 cellular component organization; GO:0016310 phosphorylation; GO:0044267 cellular protein metabolic process; GO:0044699 single-organism process; GO:0050896 response to stimulus; GO:0044237 cellular metabolic process; GO:0006796 phosphate-containing compound metabolic process; GO:0071704 organic substance me…	GO:0044464 cell part; GO:0005622 intracellular; GO:0005737 cytoplasm; GO:0044424 intracellular part; GO:0005623 cell; GO:0005829 cytosol; GO:0044444 cytoplasmic part;	GO:0016597 amino acid binding; GO:1901265 nucleoside phosphate binding; GO:0016773 phosphotransferase activity, alcohol group as acceptor; GO:0004672 protein kinase activity; GO:0004871 signal transducer activity; GO:1901363 heterocyclic compound binding; GO:0097159 organic cyclic compound binding; GO:0016301 kinase activity; GO:0031406 carboxylic acid binding; GO:0032553 ribonucleotide binding; …				IPR000719; IPR002912; IPR001245; IPR011009;	Protein kinase domain; ACT domain; Serine-threonine/tyrosine-protein kinase catalytic domain; Protein kinase-like domain;
Q7XZU3	AT1G22620	472	0.672	Down	0.0086152	S	Phosphoinositide phosphatase SAC1 OS=Arabidopsis thaliana OX=3702 GN=SAC1 PE=1 SV=1	SAC1	1	2.75806e-06	119.68	GES(1)ANDILSALANR	3	-0.95739	2	1.081	1.349	1.198	0.817	0.738	0.883	nucleus	GO:0044085 cellular component biogenesis; GO:0016043 cellular component organization; GO:0046486 glycerolipid metabolic process; GO:0006661 phosphatidylinositol biosynthetic process; GO:0048869 cellular developmental process; GO:0008654 phospholipid biosynthetic process; GO:0044699 single-organism process; GO:0032989 cellular component morphogenesis; GO:0044255 cellular lipid metabolic process; G…	GO:0043229 intracellular organelle; GO:0016020 membrane; GO:0098588 bounding membrane of organelle; GO:0031090 organelle membrane; GO:0044446 intracellular organelle part; GO:0005737 cytoplasm; GO:0012505 endomembrane system; GO:0044424 intracellular part; GO:0005623 cell; GO:0044422 organelle part; GO:0043231 intracellular membrane-bounded organelle; GO:0043226 organelle; GO:0005622 intracellula…	GO:0042578 phosphoric ester hydrolase activity; GO:0003824 catalytic activity; GO:0016791 phosphatase activity; GO:0016788 hydrolase activity, acting on ester bonds; GO:0016787 hydrolase activity; GO:0052866 phosphatidylinositol phosphate phosphatase activity; GO:0043813 phosphatidylinositol-3,5-bisphosphate 5-phosphatase activity; GO:0034595 phosphatidylinositol phosphate 5-phosphatase activity;…	K22913	ath00562 Inositol phosphate metabolism - Arabidopsis thaliana (thale cress); ath01100 Metabolic pathways - Arabidopsis thaliana (thale cress);		IPR002013;	SAC domain;
Q9FN45	AT5G23100	12	1.352	Up	0.0117022	S	At5g23100 OS=Arabidopsis thaliana OX=3702 GN=MYJ24.9 PE=2 SV=1	MYJ24.9	0.999818	0.00164882	80.24	HNS(1)FHWTR	3	-1.2738	2	0.767	0.923	0.844	1.055	1.145	1.225	nucleus
Q0WUY5	AT3G07660	346	1.646	Up	0.0133578	T	Flocculation protein (DUF1296) OS=Arabidopsis thaliana OX=3702 GN=At3g07660 PE=1 SV=1	At3g07660	0.999701	1.48545e-21	191.4	SVEDAT(1)PSAEATSR	2	-0.77071	1	0.606	0.781	0.858	1.224	1.362	1.11	nucleus			GO:0097159 organic cyclic compound binding; GO:1901363 heterocyclic compound binding; GO:0003729 mRNA binding; GO:0003723 RNA binding; GO:0005515 protein binding; GO:0005488 binding; GO:0003676 nucleic acid binding;				IPR009060;	UBA-like;
Q9XIE2	AT1G59870	45	1.388	Up	0.00161774	S	ABC transporter G family member 36 OS=Arabidopsis thaliana OX=3702 GN=ABCG36 PE=1 SV=1	ABCG36	0.995665	1.57295e-22	199.41	T(0.004)QS(0.996)VNDDEEALK	2	0.34617	4	0.801	0.815	0.884	1.225	1.141	1.104	plasma membrane	GO:0052543 callose deposition in cell wall; GO:0019760 glucosinolate metabolic process; GO:0098542 defense response to other organism; GO:0031347 regulation of defense response; GO:0044237 cellular metabolic process; GO:0009607 response to biotic stimulus; GO:0000041 transition metal ion transport; GO:0009605 response to external stimulus; GO:0009814 defense response, incompatible interaction; GO…	GO:0016020 membrane; GO:0031090 organelle membrane; GO:0044434 chloroplast part; GO:0071944 cell periphery; GO:0005737 cytoplasm; GO:0031224 intrinsic component of membrane; GO:0044424 intracellular part; GO:0005623 cell; GO:0044422 organelle part; GO:0009941 chloroplast envelope; GO:0005622 intracellular; GO:0044464 cell part; GO:0044425 membrane part; GO:0098805 whole membrane; GO:0043227 membr…	GO:1901265 nucleoside phosphate binding; GO:0015399 primary active transmembrane transporter activity; GO:0022892 substrate-specific transporter activity; GO:0016817 hydrolase activity, acting on acid anhydrides; GO:0016787 hydrolase activity; GO:0022891 substrate-specific transmembrane transporter activity; GO:0016887 ATPase activity; GO:0097159 organic cyclic compound binding; GO:1901363 hetero…				IPR034001; IPR003593; IPR003439; IPR027417; IPR029481; IPR013581; IPR034003; IPR013525;	ATP-binding cassette transporter, PDR-like subfamily G, domain 1; AAA+ ATPase domain; ABC transporter-like; P-loop containing nucleoside triphosphate hydrolase; ABC-transporter extracellular N-terminal domain; Plant PDR ABC transporter associated; ATP-binding cassette transporter, PDR-like subfamily G, domain 2; ABC-2 type transporter;
Q93VP3	AT1G26630	11	0.545	Down	0.0055154	S	Eukaryotic translation initiation factor 5A-2 OS=Arabidopsis thaliana OX=3702 GN=ELF5A-2 PE=1 SV=1	ELF5A-2	0.974311	1.54577e-20	176.48	S(0.002)DDEHHFEAS(0.974)ES(0.024)GASK	3	-0.32057	10	1.316	1.081	1.558	0.758	0.711	0.688	cytoplasm	GO:0006518 peptide metabolic process; GO:0032270 positive regulation of cellular protein metabolic process; GO:0010608 posttranscriptional regulation of gene expression; GO:0043243 positive regulation of protein complex disassembly; GO:0098542 defense response to other organism; GO:0009891 positive regulation of biosynthetic process; GO:0006449 regulation of translational termination; GO:0044699 …	GO:0043226 organelle; GO:0043231 intracellular membrane-bounded organelle; GO:0043229 intracellular organelle; GO:0005634 nucleus; GO:0044464 cell part; GO:0005622 intracellular; GO:0005737 cytoplasm; GO:0044424 intracellular part; GO:0043227 membrane-bounded organelle; GO:0005623 cell;	GO:0043022 ribosome binding; GO:0097159 organic cyclic compound binding; GO:1901363 heterocyclic compound binding; GO:0008135 translation factor activity, RNA binding; GO:0003723 RNA binding; GO:0003746 translation elongation factor activity; GO:0005488 binding; GO:0044877 macromolecular complex binding; GO:0003676 nucleic acid binding; GO:0003743 translation initiation factor activity; GO:004302…	K03263	EIF5A; translation initiation factor 5A		IPR008991; IPR012340; IPR014722; IPR020189;	Translation protein SH3-like domain; Nucleic acid-binding, OB-fold; Ribosomal protein L2 domain 2; Translation elongation factor, IF5A C-terminal;
Q93VP3	AT1G26630	2	0.524	Down	0.00191535	S	Eukaryotic translation initiation factor 5A-2 OS=Arabidopsis thaliana OX=3702 GN=ELF5A-2 PE=1 SV=1	ELF5A-2	1	2.45191e-119	333.41	S(1)DDEHHFEASESGASK	4	-0.11979	15	1.172	1.46	1.376	0.751	0.729	0.619	cytoplasm	GO:0006518 peptide metabolic process; GO:0032270 positive regulation of cellular protein metabolic process; GO:0010608 posttranscriptional regulation of gene expression; GO:0043243 positive regulation of protein complex disassembly; GO:0098542 defense response to other organism; GO:0009891 positive regulation of biosynthetic process; GO:0006449 regulation of translational termination; GO:0044699 …	GO:0043226 organelle; GO:0043231 intracellular membrane-bounded organelle; GO:0043229 intracellular organelle; GO:0005634 nucleus; GO:0044464 cell part; GO:0005622 intracellular; GO:0005737 cytoplasm; GO:0044424 intracellular part; GO:0043227 membrane-bounded organelle; GO:0005623 cell;	GO:0043022 ribosome binding; GO:0097159 organic cyclic compound binding; GO:1901363 heterocyclic compound binding; GO:0008135 translation factor activity, RNA binding; GO:0003723 RNA binding; GO:0003746 translation elongation factor activity; GO:0005488 binding; GO:0044877 macromolecular complex binding; GO:0003676 nucleic acid binding; GO:0003743 translation initiation factor activity; GO:004302…	K03263	EIF5A; translation initiation factor 5A		IPR008991; IPR012340; IPR014722; IPR020189;	Translation protein SH3-like domain; Nucleic acid-binding, OB-fold; Ribosomal protein L2 domain 2; Translation elongation factor, IF5A C-terminal;
P92941	AT5G40890	41	0.743	Down	0.00073963	S	Chloride channel protein CLC-a OS=Arabidopsis thaliana OX=3702 GN=CLC-A PE=1 SV=2	CLC-A	0.850092	3.08054e-34	218.88	HRT(0.964)LS(0.437)S(0.85)T(0.748)PLALVGAK	3	-0.35634	7	1.119	1.19	1.165	0.883	0.883	0.816	plasma membrane	GO:0098661 inorganic anion transmembrane transport; GO:0001101 response to acid chemical; GO:0034220 ion transmembrane transport; GO:0044070 regulation of anion transport; GO:1901700 response to oxygen-containing compound; GO:0044699 single-organism process; GO:0006821 chloride transport; GO:0050896 response to stimulus; GO:0098656 anion transmembrane transport; GO:1902476 chloride transmembrane …	GO:0043229 intracellular organelle; GO:0016020 membrane; GO:0098588 bounding membrane of organelle; GO:0031090 organelle membrane; GO:0005737 cytoplasm; GO:0044446 intracellular organelle part; GO:0032991 macromolecular complex; GO:0031224 intrinsic component of membrane; GO:0009705 plant-type vacuole membrane; GO:0044424 intracellular part; GO:1902495 transmembrane transporter complex; GO:000562…	GO:0015294 solute:cation symporter activity; GO:0022803 passive transmembrane transporter activity; GO:0009671 nitrate:proton symporter activity; GO:0022892 substrate-specific transporter activity; GO:0015077 monovalent inorganic cation transmembrane transporter activity; GO:0015078 hydrogen ion transmembrane transporter activity; GO:0015267 channel activity; GO:0015103 inorganic anion transmembr…	K05016	CLCN7; chloride channel 7		IPR014743; IPR000644;	Chloride channel, core; CBS domain;
Q0WRX5	AT1G44160	128	0.749	Down	0.00166264	S	HSP40/DnaJ peptide-binding protein OS=Arabidopsis thaliana OX=3702 GN=At1g44160 PE=2 SV=1	At1g44160	0.999596	0.00242758	94.85	SLS(1)FIGR	2	0.090404	1	1.113	1.174	1.177	0.922	0.848	0.823	nucleus	GO:0006457 protein folding; GO:0009987 cellular process;		GO:0005515 protein binding; GO:0051082 unfolded protein binding; GO:0005488 binding;	K09519	DNAJB13; DnaJ homolog subfamily B member 13		IPR008971; IPR002939;	HSP40/DnaJ peptide-binding; Chaperone DnaJ, C-terminal;
Q9LMN5	AT1G21200	34	1.314	Up	0.021963	S	F16F4.11 protein OS=Arabidopsis thaliana OX=3702 GN=At1g21200 PE=1 SV=1	At1g21200	1	2.57434e-06	119.77	VHHQDS(1)MNQQHR	4	0.52452	3	0.9	0.867	0.809	0.985	1.171	1.229	nucleus	GO:0050794 regulation of cellular process; GO:0010468 regulation of gene expression; GO:0006355 regulation of transcription, DNA-templated; GO:0031326 regulation of cellular biosynthetic process; GO:0080090 regulation of primary metabolic process; GO:0060255 regulation of macromolecule metabolic process; GO:0019219 regulation of nucleobase-containing compound metabolic process; GO:0010556 regulat…		GO:0003700 transcription factor activity, sequence-specific DNA binding; GO:0001071 nucleic acid binding transcription factor activity;
B3H692	AT2G18969	117	1.591	Up	0.000161689	S	Transcription factor/transcription regulator OS=Arabidopsis thaliana OX=3702 GN=At2g18969 PE=4 SV=1	At2g18969	1	2.43884e-21	180.63	HQDS(1)DEEEEGGEIK	2	-1.1859	1	0.723	0.796	0.775	1.223	1.251	1.176	nucleus
P42763	AT1G76180	59	1.366	Up	0.00042224	S	Dehydrin ERD14 OS=Arabidopsis thaliana OX=3702 GN=ERD14 PE=1 SV=1	ERD14	1	2.26741e-10	167.84	VHIS(1)EPEPEVK	4	-0.34625	7	0.828	0.823	0.871	1.137	1.199	1.11	nucleus	GO:0009414 response to water deprivation; GO:0001101 response to acid chemical; GO:0006950 response to stress; GO:0009628 response to abiotic stimulus; GO:1901700 response to oxygen-containing compound; GO:0097305 response to alcohol; GO:0010033 response to organic substance; GO:0050896 response to stimulus; GO:0009269 response to desiccation; GO:0009631 cold acclimation; GO:0033993 response to l…	GO:0043226 organelle; GO:0043231 intracellular membrane-bounded organelle; GO:0043229 intracellular organelle; GO:0016020 membrane; GO:0071944 cell periphery; GO:0044464 cell part; GO:0005622 intracellular; GO:0005737 cytoplasm; GO:0044424 intracellular part; GO:0043227 membrane-bounded organelle; GO:0005829 cytosol; GO:0005623 cell; GO:0009536 plastid; GO:0005886 plasma membrane; GO:0044444 cyto…	GO:0043169 cation binding; GO:0046872 metal ion binding; GO:0005509 calcium ion binding; GO:0005488 binding; GO:0043167 ion binding;
P42763	AT1G76180	82	1.495	Up	0.036342	S	Dehydrin ERD14 OS=Arabidopsis thaliana OX=3702 GN=ERD14 PE=1 SV=1	ERD14	0.9169	3.30316e-29	186.05	S(0.003)DS(0.864)S(0.126)S(0.011)S(0.917)S(0.078)S(0.001)SEEEGSDGEKR	3	-0.39639	1	0.758	0.64	0.995	1.29	1.148	1.139	nucleus	GO:0009414 response to water deprivation; GO:0001101 response to acid chemical; GO:0006950 response to stress; GO:0009628 response to abiotic stimulus; GO:1901700 response to oxygen-containing compound; GO:0097305 response to alcohol; GO:0010033 response to organic substance; GO:0050896 response to stimulus; GO:0009269 response to desiccation; GO:0009631 cold acclimation; GO:0033993 response to l…	GO:0043226 organelle; GO:0043231 intracellular membrane-bounded organelle; GO:0043229 intracellular organelle; GO:0016020 membrane; GO:0071944 cell periphery; GO:0044464 cell part; GO:0005622 intracellular; GO:0005737 cytoplasm; GO:0044424 intracellular part; GO:0043227 membrane-bounded organelle; GO:0005829 cytosol; GO:0005623 cell; GO:0009536 plastid; GO:0005886 plasma membrane; GO:0044444 cyto…	GO:0043169 cation binding; GO:0046872 metal ion binding; GO:0005509 calcium ion binding; GO:0005488 binding; GO:0043167 ion binding;
Q9S791	AT1G70770	99	0.76	Down	0.023041	S	AT1G70770 protein OS=Arabidopsis thaliana OX=3702 GN=F15H11.2 PE=1 SV=1	F15H11.2	1	6.30463e-66	235.55	HRS(1)NGYGDDGYDFDGS(1)DDEIATLK	3	1.0961	2	1.091	1.231	1.118	0.924	0.933	0.757	plasma membrane		GO:0043229 intracellular organelle; GO:0016020 membrane; GO:0005783 endoplasmic reticulum; GO:0098588 bounding membrane of organelle; GO:0031090 organelle membrane; GO:0071944 cell periphery; GO:0030054 cell junction; GO:0044446 intracellular organelle part; GO:0005737 cytoplasm; GO:0012505 endomembrane system; GO:0044424 intracellular part; GO:0005911 cell-cell junction; GO:0005623 cell; GO:0055…	GO:0097159 organic cyclic compound binding; GO:1901363 heterocyclic compound binding; GO:0003729 mRNA binding; GO:0003723 RNA binding; GO:0005488 binding; GO:0003676 nucleic acid binding;
F4JEL5	AT3G13920	141	2.277	Up	3.9962e-05	S	Eukaryotic translation initiation factor 4A1 OS=Arabidopsis thaliana OX=3702 GN=EIF4A1 PE=1 SV=1	EIF4A1	1	4.09427e-16	161.04	VHACVGGT(1)S(1)VREDQR	2	-0.066704	5	0.561	0.635	0.603	1.31	1.375	1.411	cytoplasm	GO:0006518 peptide metabolic process; GO:0043043 peptide biosynthetic process; GO:0044267 cellular protein metabolic process; GO:0006807 nitrogen compound metabolic process; GO:0009058 biosynthetic process; GO:0043603 cellular amide metabolic process; GO:0044238 primary metabolic process; GO:1901566 organonitrogen compound biosynthetic process; GO:0044237 cellular metabolic process; GO:1901576 or…		GO:0003723 RNA binding; GO:0005524 ATP binding; GO:1901265 nucleoside phosphate binding; GO:0004386 helicase activity; GO:0001882 nucleoside binding; GO:0043167 ion binding; GO:0016817 hydrolase activity, acting on acid anhydrides; GO:0003743 translation initiation factor activity; GO:0016787 hydrolase activity; GO:0000166 nucleotide binding; GO:0017111 nucleoside-triphosphatase activity; GO:1901…	K03257	EIF4A; translation initiation factor 4A	ath03013 RNA transport - Arabidopsis thaliana (thale cress);	IPR011545; IPR014001; IPR027417; IPR001650;	DEAD/DEAH box helicase domain; Helicase superfamily 1/2, ATP-binding domain; P-loop containing nucleoside triphosphate hydrolase; Helicase, C-terminal;
F4JEL5	AT3G13920	140	1.478	Up	0.00074058	T	Eukaryotic translation initiation factor 4A1 OS=Arabidopsis thaliana OX=3702 GN=EIF4A1 PE=1 SV=1	EIF4A1	1	4.09427e-16	187.47	VHACVGGT(1)S(1)VREDQR	2	-0.066704	44	0.763	0.852	0.789	1.248	1.157	1.149	cytoplasm	GO:0006518 peptide metabolic process; GO:0043043 peptide biosynthetic process; GO:0044267 cellular protein metabolic process; GO:0006807 nitrogen compound metabolic process; GO:0009058 biosynthetic process; GO:0043603 cellular amide metabolic process; GO:0044238 primary metabolic process; GO:1901566 organonitrogen compound biosynthetic process; GO:0044237 cellular metabolic process; GO:1901576 or…		GO:0003723 RNA binding; GO:0005524 ATP binding; GO:1901265 nucleoside phosphate binding; GO:0004386 helicase activity; GO:0001882 nucleoside binding; GO:0043167 ion binding; GO:0016817 hydrolase activity, acting on acid anhydrides; GO:0003743 translation initiation factor activity; GO:0016787 hydrolase activity; GO:0000166 nucleotide binding; GO:0017111 nucleoside-triphosphatase activity; GO:1901…	K03257	EIF4A; translation initiation factor 4A	ath03013 RNA transport - Arabidopsis thaliana (thale cress);	IPR011545; IPR014001; IPR027417; IPR001650;	DEAD/DEAH box helicase domain; Helicase superfamily 1/2, ATP-binding domain; P-loop containing nucleoside triphosphate hydrolase; Helicase, C-terminal;
